# Supplementary material for: Bmal1 in the striatum influences alcohol intake in a sexually dimorphic manner
Source: Commun Biol. 2021 Oct 26;4:1227. doi: 10.1038/s42003-021-02715-9 (PMC8548330; doi:10.1038/s42003-021-02715-9)
Supplement: Supplementary file 4 — Supplementary Data 1 [file 42003_2021_2715_MOESM4_ESM.xlsx]

## Sheet: Sheet1
Supplementary Data 1. Voluntary alcohol consumption in Bmal1 knockout mice
a) quantitative PCR analysis of Bmal1 mRNA levels measured at ZT1 in dorsal striatal tissue of control, Bmal1 heterozygote and knockout mice.
Relative Bmal1 mRNA	CTRL	HET	SKO
M1	0.990708	0.364248	0.0200913
M2	1.12513	0.434378	0.0379733
M3	1.02731	0.530231	0.0280829
M4	0.856854
c) quantitative PCR analysis of Bmal1 mRNA levels measured at ZT1 in dorsal striatal tissue of control, Per2 heterozygote and knockout mice.
Relative Per2 mRNA	CTRL			HET			SKO
ZT5	0.193555	0.205263	0.188764	0.129399	0.0947315	0.160441	0.12863	0.140557	0.214309
ZT11	0.5	0.7	0.663	0.28034	0.367977	0.316955	0.105216	0.230688	0.183951
ZT17	0.917749	1	0.898376	0.329223	0.646502	0.443711	0.130857	0.222684	0.274098
d) quantitative PCR analysis of Bmal1 mRNA levels measured at ZT1 in dorsal striatal tissue of control, Dbp heterozygote and knockout mice.
Relative Dbp mRNA	CTRL			HET			SKO
ZT5	0.507888	0.658392	0.612359	0.5692	0.339255	0.411388	0.159691	0.120758	0.179931
ZT11	0.64378	1	0.786314	0.644683	0.815173	0.652127	0.179253	0.283543	0.194562
ZT17	0.773799	0.591581	0.633526	0.515456	0.674508	0.520343	0.24059	0.10262	0.111618
e) daily alcohol consumption and average alcohol consumption of control and Bmal1 knockout male mice.
Alcohol intake (g/Kg/day)	Control Mice												Striatal Bmal1 KO Mice
AOH Sessions	M1	M2	M3	M4	M5	M6	M7	M8	M9	M10	M11	M12	M1	M2	M3	M4	M5	M6	M7	M8	M9	M10	M11	M12	M13
1	8.615	6.523	13.333	11.131	12.89	12.489	13.2	10.65	6.62	7.35	10.62	5.76	8.46	13.289	16.184	13.818	15.559	10.8	14.178	15	11.511	16	9.91	15.95	15.3
2	10.314	9.659	3.556	10.51	8.826	10.533	12.711	3.09	4.11	4.61	14.95	10.33	7.832	10.692	13.58	13.046	7.614	10.014	15.378	11.443	7.689	12.4	11.07	12.69	13.94
3	7.113	3.968	6.489	12.993	8.4	11.467	0.22	6.85	14.59	6.23	0.39	10.85	7.868	6.731	13.504	10.644	10.51	8.772	15.022	12.9	12.933	14	11.37	1.92	16.21
4	8.192	10.886	5.78	11.88	8.36	7.56	8	7.42	6.41	6.64	9.4	15.08	11.984	13.374	8.646	15.286	12.035	12.414	14.222	5.571	7.022	12.8	5.14	9.43	17.28
5	9.272	5.582	5.022	12.497	11.213	13.886	2.193	7.62	12.97	10.29	4.84	14.01	11.216	10.051	15.511	14.445	13.56	10.56	12.869	13.49	11.443	15.3	6.75	5.85	19.21
6	11.431	7.537	7.511	10.676	6.263	10.543	5.338	4.41	14.47	6.62	0.17	14.05	10.671	9.9	14.445	14.288	11.76	10.28	12.745	11.793	9.9	13.586	9.94	13.18	17.22
7	12.978	3.505	7.867	7.366	7.162	7.543	9.972	6.28	14.19	6.84	6.81	12.62	12.443	11.487	15.239	14.393	4.72	12	13.552	12.786	4.886	12.557	11.76	9.68	17.26
8	9.106	8.454	6.4	10.759	10.688	12.3	6.29	6.574	12.354	7.64	10.82	13.638	14.215	12.28	16.772	16.908	7.58	9.96	14.234	12.083	9.343	8.186	11.805	12.226	15.7679
9	7.481	11.025	5.314	10.761	11.4	13.448	7.531	6.626	7.751	5.198	14.203	14.172	13.183	13.074	16.473	15.928	10.44	12.542	17.462	12.84	8.314	16.157	6.407	7.524	16.8737
10	12.49	6.967	9.257	10.645	8.663	12.372	11.255	6.678	15.148	5.302	0.669	13.638	12.151	12.553	17.378	7.553	10.52	12.542	16.262	13.12	10.114	15.257	10.764	10.796	17.9795
11	11.125	13.382	9.686	10.49	11.663	13.697	8.979	3.83	13.14	3.73	8.46	14.49	10.005	14.347	11.003	10.648	10.916	12.188	15.434	12.72	12.133	14.855	12.13	13.5	17.65
Average intake (g/Kg/day)	CTRL	SKO
M1	10.493	10.912
M2	7.953	11.616
M3	7.292	14.43
M4	10.882	13.36
M5	9.593	9.388
M6	11.439	10.964
M7	7.79	14.669
M8	6.367	12.159
M9	11.069	9.572
M10	6.404	13.736
M11	7.395	9.732
M12	12.604	10.25
M13		16.789
f) daily alcohol consumption and average alcohol consumption of control and Bmal1 knockout female mice.
Alcohol intake (g/Kg/day)	Control Mice																	Striatal Bmal1 KO Mice
AOH Sessions	M1	M2	M3	M4	M5	M6	M7	M8	M9	M10	M11	M12	M13	M14	M15	M16	M17	M1	M2	M3	M4	M5	M6	M7	M8	M9	M10	M11	M12	M13	M14
1	22.33	16.571	15.06	14.514	11.27	17.073	22.2	19.14	11.04	19.36	16.75	15.65	20.77	16.7	19.41	19.57	11.4	13.2	15.55	19.774	9.6	5.371	2.7	2.089	16.909	6.052	13.71	0.96	12.1	10.4	16.62
2	23.791	16.857	12.3	16.857	12	11.073	23.345	20.04	7.54	15.76	18.26	5.17	12.17	16.38	23.33	28.14	5.6	18.384	12.5	16.696	16.286	21.49	7.6	1.91	7.04	3.23	20.68	9.87	9.9	20.55	16.05
3	16.957	16.229	18.48	17.886	10.226	15.818	20.182	19.38	9.02	19.3	19.83	13.98	18.87	16.7	13.53	36.86	7.65	13.056	17.2	12.991	14.114	15.94	5.62	5.29	18.44	5.03	23.26	0.3	15.95	16.12	10.91
4	18.261	16.629	18.36	10.971	11.53	16.609	19.091	15.54	13.3	21.39	10.85	5.22	17.5	13.77	23.48	25.17	20.45	6.912	17	16.07	14.6	16.4	3.65	3.38	17.78	6.83	22.29	10.66	4.61	25.76	16.67
5	22.017	15.818	22.2	18.343	9.548	17.005	19.909	19.65	11.35	21.15	17.3	18.05	19.6	13.6	21.26	17.47	17.45	14.592	15.84	14.25	15.086	9.37	6.48	3.33	19.36	4.33	6.5	12.42	20.61	20.96	23.9
6	20.452	16.964	19.86	15.886	14.296	17.4	17.645	23.76	11.54	13.8	7.9	1.5	20.56	5.35	22.25	22.83	11.15	5.952	18.624	15	8.457	9.37	6.48	3.33	19.36	4.33	19.89	14.18	17.55	20.59	18.88
7	20.87	13.555	19.8	16.971	8.035	12.055	15.382	13.62	8.45	18.85	15.2	15.7	18.12	7.15	23.24	22.09	9.75	8.736	17.376	14.7	2.514	5.143	3.744	1.644	17.113	3.861	16.78	16.17	16.52	22.4	10.39
8	12.991	10.145	20.286	18.873	13.722	14.271	12.522	17.55	8.3	5.28	15.55	8.61	19.48	15.34	20.85	28.69	14.7	16.154	17.723	16.2	5.2	18.76	3.55	11.12	15.7	1.04	20.66	17.5	14.32	20.41	19.24
9	17.061	14.073	17.6	20.018	8.922	16.487	21.965	21.48	16.7	16.66	9.2	14.82	18.64	12.99	18.39	4.69	17.08	11.262	17.492	14.7	7.314	4.58	7.58	2.54	15.91	2.07	17.83	15.87	14.19	18.34	6.67
10	21.339	16.527	21.429	19.582	15.861	5.217	25.357	19.44	9.07	5.33	4.45	6.21	19.6	4.85	8.99	24.44	19.45	12.462	17.4	13.2	13.2	18.764	3.552	11.123	15.704	1.036	12.99	20.27	18.6	21.05	17.81
11	22.383	14.509	20.143	22.145	11.322	17.09	19.357	22.14	16.56	16.85	15.15	15.29	17.48	15.39	20.44	26.51	16.75	6.969	17.215	13.05	12.8	15.6	13.008	14.862	14.139	6.055	21.26	17.83	17.35	21.49	17.52
Average intake (g/Kg/day)	CTRL	SKO
M1	19.859	11.607
M2	15.262	16.72
M3	18.683	15.148
M4	17.459	10.834
M5	11.521	12.799
M6	14.547	5.815
M7	19.723	5.511
M8	19.249	16.132
M9	11.17	3.988
M10	15.794	17.8
M11	13.676	12.37
M12	10.927	14.7
M13	18.435	19.82
M14	12.565	15.88
M15	19.56
M16	23.31
M17	13.77
g) daily alcohol preference and average alcohol preference of control and Bmal1 knockout male mice.
Alcohol preference ratio	Control Mice												Striatal Bmal1 KO Mice
AOH Sessions	M1	M2	M3	M4	M5	M6	M7	M8	M9	M10	M11	M12	M1	M2	M3	M4	M5	M6	M7	M8	M9	M10	M11	M12	M13
1	0.473	0.314	0.297	0.954	0.985	0.979	0.997	0.75	0.452	0.39	0.64	0.435	0.421	0.711	0.819	0.796	0.995	0.709	0.884	0.911	0.807	0.97	0.912	0.979	0.981
2	0.572	0.628	0.224	0.962	0.717	0.971	0.808	0.224	0.304	0.285	0.918	0.842	0.489	0.713	0.888	0.845	0.984	0.761	0.966	0.978	0.603	0.838	0.963	0.015	0.991
3	0.379	0.204	0.37	0.978	0.525	0.7	0.625	0.391	0.975	0.355	0.023	0.849	0.393	0.403	0.865	0.649	0.984	0.529	0.906	0.959	0.957	0.975	0.991	0.108	0.987
4	0.592	0.635	0.354	0.802	0.667	0.428	0.441	0.553	0.373	0.322	0.988	0.923	0.573	0.757	0.356	0.876	0.964	0.8	0.95	0.339	0.411	0.957	0.994	0.516	0.965
5	0.806	0.316	0.301	0.875	0.577	0.581	0.123	0.456	0.973	0.575	0.207	0.849	0.515	0.715	0.86	0.901	0.944	0.86	0.966	0.982	0.896	0.947	0.578	0.352	0.996
6	0.627	0.522	0.469	0.928	0.488	0.734	0.33	0.316	0.992	0.473	0.009	0.987	0.697	0.668	0.835	0.88	0.977	0.627	0.925	0.95	0.975	0.958	0.932	0.975	0.99
7	0.832	0.511	0.512	0.535	0.71	0.507	0.618	0.391	0.864	0.527	0.299	0.882	0.486	0.999	0.831	0.975	0.894	0.906	0.438	0.99	0.385	0.993	0.915	0.568	0.94
8	0.484	0.476	0.373	0.985	0.919	0.98	0.468	0.427	0.627	0.543	0.561	0.882	0.687	0.922	0.9	0.794	0.843	0.936	0.922	0.854	0.686	0.529	0.965	0.956	0.97
9	0.427	0.272	0.333	0.989	0.953	0.905	0.589	0.514	0.55	0.364	0.989	0.917	0.495	0.845	0.793	0.896	0.709	0.913	0.981	0.947	0.509	0.967	0.99	0.538	0.99
10	0.95	0.675	0.593	0.935	0.476	0.819	0.978	0.602	0.965	0.398	0.041	0.849	0.348	0.929	0.865	0.908	0.769	0.913	0.97	0.822	0.744	0.918	0.994	0.623	0.991
11	0.883	0.872	0.614	0.916	0.917	0.912	0.576	0.246	0.669	0.27	0.478	0.927	0.981	0.89	0.877	0.92	0.768	0.939	0.935	0.853	0.817	0.942	0.997	0.986	0.88
Average preference ratio	CTRL	SKO
M1	0.64	0.55
M2	0.49	0.77
M3	0.464	0.81
M4	0.896	0.83
M5	0.757	0.731
M6	0.834	0.745
M7	0.596	0.895
M8	0.443	0.871
M9	0.704	0.708
M10	0.409	0.909
M11	0.468	0.93
M12	0.849	0.668
M13		0.971
h) daily alcohol preference and average alcohol preference of control and Bmal1 knockout female mice.
Alcohol preference ratio	Control Mice																	Striatal Bmal1 KO Mice
AOH Sessions	M1	M2	M3	M4	M5	M6	M7	M8	M9	M10	M11	M12	M13	M14	M15	M16	M17	M1	M2	M3	M4	M5	M6	M7	M8	M9	M10	M11	M12	M13	M14
1	0.562	0.734	0.666	0.606	0.503	0.547	0.771	0.71	0.53	0.959	0.991	0.703	0.861	0.831	0.995	0.958	0.475	0.638	0.565	0.977	0.294	0.326	0.141	0.12	0.838	0.304	0.625	0.055	0.685	0.502	0.879
2	0.663	0.795	0.506	0.738	0.701	0.769	0.844	0.759	0.32	0.782	0.797	0.716	0.828	0.801	0.998	0.995	0.223	0.987	0.552	0.816	0.716	0.847	0.478	0.134	0.556	0.194	0.891	0.961	0.506	0.687	0.88
3	0.456	0.973	0.963	0.869	0.54	0.99	0.949	0.861	0.378	0.989	0.841	0.728	0.851	0.925	0.485	0.994	0.323	0.689	0.709	0.743	0.679	0.74	0.33	0.351	0.952	0.21	0.889	0.014	0.676	0.559	0.468
4	0.528	0.861	0.848	0.519	0.718	0.989	0.761	0.654	0.583	0.99	0.496	0.272	0.924	0.704	0.956	0.859	0.398	0.407	0.665	0.951	0.646	0.883	0.175	0.178	0.778	0.225	0.856	0.422	0.32	0.978	0.717
5	0.515	0.853	0.826	0.897	0.534	0.988	0.966	0.797	0.496	0.981	0.986	0.689	0.961	0.791	0.972	0.694	0.779	0.849	0.651	0.766	0.614	0.527	0.267	0.165	0.875	0.158	0.738	0.454	0.852	0.659	0.939
6	0.604	0.795	0.83	0.743	0.975	0.988	0.708	0.941	0.617	0.952	0.374	0.754	0.897	0.303	0.98	0.993	0.493	0.286	0.987	0.82	0.275	0.398	0.149	0.095	0.868	0.118	0.967	0.831	0.886	0.887	0.977
7	0.644	0.719	0.973	0.903	0.383	0.672	0.45	0.585	0.368	0.984	0.568	0.818	0.915	0.507	0.992	0.912	0.411	0.382	0.864	0.726	0.091	0.959	0.07	0.394	0.862	0.097	0.777	0.836	0.875	0.739	0.449
8	0.404	0.644	0.803	0.899	0.953	0.827	0.468	0.303	0.391	0.989	0.99	0.421	0.86	0.958	0.983	0.967	0.641	0.949	0.992	0.726	0.182	0.989	0.159	0.545	0.941	0.037	0.861	0.708	0.579	0.761	0.946
9	0.399	0.64	0.877	0.981	0.957	0.981	0.84	0.981	0.699	0.994	0.468	0.611	0.953	0.599	0.995	0.965	0.7	0.649	0.972	0.623	0.226	0.256	0.324	0.132	0.803	0.061	0.937	0.888	0.774	0.766	0.805
10	0.53	0.76	0.93	0.99	0.96	0.18	0.82	0.61	0.487	0.983	0.725	0.287	0.888	0.358	0.938	0.963	0.769	0.684	0.972	0.519	0.408	0.138	0.127	0.201	0.508	0.16	0.62	0.896	0.822	0.839	0.719
11	0.545	0.623	0.949	0.938	0.598	0.181	0.718	0.799	0.964	0.972	0.981	0.725	0.98	0.955	0.855	0.984	0.803	0.321	0.984	0.685	0.439	0.973	0.563	0.958	0.944	0.169	0.992	0.742	0.744	0.982	0.92
Average preference ratio	CTRL	SKO
M1	0.532	0.622
M2	0.763	0.81
M3	0.834	0.759
M4	0.826	0.415
M5	0.711	0.64
M6	0.737	0.253
M7	0.754	0.298
M8	0.727	0.811
M9	0.53	0.158
M10	0.961	0.832
M11	0.747	0.619
M12	0.611	0.702
M13	0.902	0.76
M14	0.703	0.791
M15	0.923
M16	0.935
M17	0.547
i) daily fluid intake and average fluid intake of control and Bmal1 knockout male mice.
Total Fluid (ml/Kg/day)	Control Mice												Striatal Bmal1 KO Mice
AOH Sessions	M1	M2	M3	M4	M5	M6	M7	M8	M9	M10	M11	M12	M1	M2	M3	M4	M5	M6	M7	M8	M9	M10	M11	M12	M13
1	151.76	173.04	115.19	97.24	109.03	106.3	110.37	118.34	121.92	157.19	138.36	110.22	167.58	155.77	164.7	144.74	130.34	126.9	133.7	137.14	118.89	137.41	90.61	135.78	129.9
2	149.6	127.91	132.22	91.03	102.11	89.89	131.11	114.79	112.67	134.69	135.74	102.17	133.47	125.03	126.73	128.23	64.17	109.12	131.2	97.01	105.74	122.68	95.86	144.09	117.18
3	156.55	162.46	146.3	110.69	131.41	96.25	107.04	146.15	124.66	146.25	140	106.5	166.82	139.14	130.05	136.71	87.67	136.26	133.9	110.45	110.83	117.76	95.58	147.92	136.77
4	131.24	142.87	135.93	123.45	102.16	143.25	151.11	111.83	143.15	171.56	79.34	136.22	174.41	147.27	202.66	145.4	110.05	126.2	118.54	133.38	138.56	108.61	43.09	152.4	149.14
5	141.65	147.09	138.89	118.97	96.56	120.71	148.28	139.41	111.15	149.09	194.55	137.5	181.54	117.19	150.23	133.57	119.67	102.33	111.03	114.48	106.43	134.64	97.43	138.29	160.78
6	151.86	120.31	131.94	94.01	106.88	118.43	134.83	116.47	121.62	116.67	161.09	118.6	127.5	123.57	144.15	135.31	100.33	135.38	114.83	102.44	84.64	118.21	88.86	112.66	144.88
7	129.98	57.18	125.49	110.47	84.06	121.45	134.48	133.82	136.82	108.18	189.45	119.21	150.1	214.32	152.77	123.05	109.67	108.27	114.14	105.51	105.71	105.36	107.14	142.09	153
8	156.76	148.01	138.56	85.95	96.88	101.53	112.07	128.41	164.26	117.15	160.66	128.78	172.4	303.91	155.29	177.36	120	86.2	128.62	114.55	113.57	128.93	101.9	106.58	135.49
9	146.12	161.31	132.86	90.65	99.69	123.79	106.55	0	117.38	118.9	119.67	128.78	166.75	128.92	173.14	148.1	122.67	114.52	148.28	113	136.07	139.29	53.93	116.61	141.98
10	110.16	93.19	130	94.84	151.56	125.86	95.86	92.46	130.82	111.05	137.38	133.83	161.17	112.09	142.08	102.67	112.5	175.16	139.66	133	114.86	136.62	90.24	144.51	151.19
11	135.43	101.8	131.43	95.48	105.94	125.17	130	129.86	163.61	115.12	147.54	130.27	108.96	104.12	148.58	121.24	119.16	108.81	137.59	124.33	122.79	132.29	101.36	114.11	167.24
Average fluid intake (ml/Kg/day)	CTRL	SKO
M1	141.919	155.518
M2	130.47	151.939
M3	132.619	153.671
M4	101.162	136.035
M5	107.844	108.748
M6	115.694	120.832
M7	123.791	128.317
M8	111.958	116.845
M9	131.642	114.372
M10	131.441	125.618
M11	145.798	87.8182
M12	122.916	132.276
M13		144.323
j) daily fluid intake and average fluid intake of control and Bmal1 knockout female mice.
Total Fluid (ml/Kg/day)	Control Mice																	Striatal Bmal1 KO Mice
AOH Sessions	M1	M2	M3	M4	M5	M6	M7	M8	M9	M10	M11	M12	M13	M14	M15	M16	M17	M1	M2	M3	M4	M5	M6	M7	M8	M9	M10	M11	M12	M13	M14
1	331.3	188.1	188.5	199.52	186.52	260	240	224.5	173.6	168.26	140.87	185.65	201.03	167.39	162.55	170.24	200	172.4	229.17	168.7	272.38	137.14	159.58	145.56	168.18	166.09	182.69	147.15	172.53	181.08	157.58
2	299.13	176.67	202.5	190.48	142.61	205.91	230.45	220	196	167.83	190.87	199.57	122.41	170.43	194.82	235.71	209.58	155.2	188.75	170.43	189.52	211.43	132.5	118.89	105.45	138.7	193.46	163.01	249.36	174.77	151.95
3	309.57	139.05	160	171.43	157.83	133.18	177.27	187.5	198.8	162.61	196.52	160	184.83	150.43	232.27	308.93	197.5	158	202.08	145.65	173.33	179.52	208.75	125.56	161.36	193.04	218.08	196.75	240.34	225.68	194.37
4	288.26	160.95	180.5	176.19	133.91	230.91	209.09	198	190	180	182.17	159.57	157.93	163.04	204.72	244.25	427.92	141.6	212.92	140.87	177.62	154.76	174.17	157.78	190.45	253.04	216.92	120	219.56	256.65	193.72
5	356.52	154.55	224	170.48	149.13	235.45	171.82	155.5	190.77	179.58	146.25	218.33	170	143.33	182.28	209.73	186.67	143.2	202.8	155	204.76	148.1	202.4	168.15	184.35	228.26	73.31	201.57	264.89	233.48	212.13
6	282.17	177.73	199.5	178.1	122.17	146.82	155.91	210.5	155.77	120.83	176.25	177.92	191	147.08	125.98	191.59	188.33	173.2	157.2	152.5	256.19	107.62	209.2	143.7	164.35	272.61	171.43	165.1	193.33	210.73	161.09
7	270	99.55	169.5	156.67	174.78	149.55	285	194	191.15	159.58	222.92	160	165	117.5	195.28	201.77	197.92	190.8	167.6	168.75	229.05	139.52	222	165.56	163.91	233.04	180.08	157.25	252.44	211.59	192.89
8	268.26	131.36	210.48	175	120	193.91	223.04	196.5	176.8	166.4	130.83	170.43	188.67	133.48	176.81	247.27	191.25	141.92	148.85	185.83	238.57	158.18	186	170	139.13	236.36	200	205.95	223.36	192.08	169.44
9	356.52	183.18	167.14	170	163.91	140	217.83	182.5	199.2	139.6	163.75	202.17	163	180.87	153.99	177.27	192.5	144.62	150	187.92	269.52	149.09	194.8	160.38	165.22	283.18	158.57	152.79	199.59	170	69.05
10	334.35	180.91	192.38	164.55	138.26	235.65	257.39	264	155.2	152	141.25	180.43	184	113.04	79.85	211.36	210.83	151.92	149.23	212.08	269.52	135	236	108.85	170.43	325.91	174.64	188.48	209.02	167.08	206.35
11	342.17	194.09	235.24	196.82	157.83	240.43	224.78	231	143.2	144.4	128.75	175.65	148.67	134.35	199.24	224.55	173.75	181.15	145.77	158.75	242.86	133.64	192.4	129.23	124.78	299.09	178.57	194.42	182.38	189.17	158.73
Average fluid intake (ml/Kg/day)	CTRL	SKO
M1	312.568	159.455
M2	162.376	177.67
M3	193.613	167.862
M4	177.204	229.393
M5	149.723	150.364
M6	197.437	192.527
M7	217.507	144.878
M8	205.818	157.965
M9	179.135	239.029
M10	158.281	177.068
M11	165.494	172.043
M12	180.884	218.8
M13	170.595	201.119
M14	147.358	169.755
M15	173.435
M16	220.243
M17	216.023
