# Supplementary material for: Bmal1 in the striatum influences alcohol intake in a sexually dimorphic manner
Source: Commun Biol. 2021 Oct 26;4:1227. doi: 10.1038/s42003-021-02715-9 (PMC8548330; doi:10.1038/s42003-021-02715-9)
Supplement: Supplementary file 5 — Supplementary Data 2 [file 42003_2021_2715_MOESM5_ESM.xlsx]

## Sheet: Sheet1
Supplementary Data 2. Voluntary alcohol consumption in Per2 knockout mice
c) daily alcohol consumption and average alcohol consumption of control, and Per2 knockout male mice.
Alcohol intake (g/Kg/day)	Control Mice								Striatal Per2 KO Mice
AOH Sessions	M1	M2	M3	M4	M5	M6	M7	M8	M1	M2	M3	M4	M5	M6	M7	M8
1	9.53	16.84	15.21	18.78	14.88	17.73	0.6	14.07	11.66	17.64	11.24	14.3	18.21	17.85	15.6	18.69
2	11.71	0.27	1.59	16.77	9.59	19.76	13.84	7.95	10.27	16.66	19.51	19.13	14.56	17.49	17.27	19.43
3	11.08	0.13	18.47	12.15	9.5	17.73	15.56	12.04	11.37	16.22	13.15	18.8	14.91	20.22	12.04	19.48
4	11.12	12.31	14.48	10.85	12.66	18.54	12.32	2.72	9.98	17.56	15.35	6.33	15.53	19.25	13.84	16.2
5	13.54	10.6	14.53	10.13	8.82	15.82	14.4	3.91	11.46	16.2	16.3	17.75	22.77	16.76	10.75	17.31
6	14.84	9.15	17.07	12.29	14.54	17.05	17.38	3.09	12.94	17.22	18.6	16.46	16.59	18.15	13.73	18.95
7	8.18	10.29	12.28	14.16	13.85	15.77	15.19	6.34	11.67	18.75	18.45	18.02	18.38	18.02	17.74	18.46
8	15.74	15.84	18.67	14.89	16.69	20.7	5.13	3.73	15.25	18.89	16.67	19.47	12.44	15.52	13.13	17.51
9	15.66	8.16	12	12.43	17.24	17.36	15.91	2.41	14.84	19.56	11.35	17.62	19.37	17.39	16.97	16.33
10	14.64	11.43	18.87	9.45	18.85	16.4	0.33	5.51	14.63	17.78	18.3	15.98	16.39	18.09	10.52	18.32
11	13.59	16.59	11.21	10.17	4.74	14.98	1.55	2.44	14.88	14.22	5.28	18.11	14.86	16.43	14.62	16.49
Average intake (g/Kg/day)	CTRL	SKO
M1	12.69	12.63
M2	10.15	17.33
M3	14.03	14.93
M4	12.91	16.54
M5	12.85	16.73
M6	17.44	17.74
M7	10.2	14.2
M8	5.84	17.93
d) daily alcohol consumption and average alcohol consumption of control, and Per2 knockout female mice.
Alcohol intake (g/Kg/day)	Control Mice									Striatal Per2 KO Mice
AOH Sessions	M1	M2	M3	M4	M5	M6	M7	M8	M9	M1	M2	M3	M4	M5	M6	M7	M8	M9	M10
1	17.692	9.725	17.594	20.813	24.253	21.677	9.787	12.784	21.703	17.239	14.827	12.806	17.86	14.683	18.373	12.652	18.082	17.674	24.67
2	10.767	4.595	16.398	19.313	17.468	18.645	14.459	16.863	23.254	26.376	22.673	3.036	4.14	16	22.606	23.457	23.616	23.283	5.637
3	15.51	13.784	22.996	14.25	23.392	14.71	6.541	15.922	11.656	11.452	21.75	5.36	4.233	18.341	20.365	20.253	9.808	14.543	27.405
4	15.32	14.543	16.016	14.578	19.696	16.839	8.115	20.078	21.933	31.188	25.442	10.957	11.07	16.878	20.066	21.719	10.301	22.239	3.74
5	16.06	5.231	20.4	20.395	20.186	23.302	6.98	12.659	10.418	25.26	21.389	3.101	11.123	19.554	23.472	21.133	7.688	21.24	28.053
6	17.433	3.648	21.092	6.213	18.992	19.556	15.968	19.756	8.727	26.685	23.389	1.079	8.4	19.124	22.512	24.319	14.13	21.06	22.773
7	17.244	8.967	18.138	11.81	15.818	17.46	17.928	14.195	12.327	14.466	22.444	2.247	15.138	17.641	23.52	21.664	9.974	22.86	24.267
8	17.719	7.398	23.393	1.228	18.947	21.451	18	21.615	1.752	23.009	27.133	3.175	13.682	20.753	23.657	21.814	14.5	25.059	11.17
9	20.484	7.613	9.805	0.661	20.259	21.575	17.419	17.308	13.965	26.035	24.69	14.708	10.591	18.682	23.608	22.322	13.6	24.941	8.883
10	15.516	9.548	7.191	1.559	16.955	20.891	16.887	15.231	13.062	27.339	23.735	4.856	13.818	18.965	22.922	22.373	11.7	24.059	8.312
11	3.844	5.978	4.903	11.858	12.049	15.358	20.081	21.308	13.699	23.27	21.929	1.447	8.409	19.435	22.482	14.492	12.15	20.941	24.675
Average intake (g/Kg/day)	CTRL	SKO
M1	15.235	22.938
M2	8.276	22.673
M3	16.175	5.707
M4	11.153	10.769
M5	18.911	18.187
M6	19.224	22.144
M7	13.833	20.563
M8	17.065	13.232
M9	13.863	21.627
M10		17.235
e) daily alcohol preference and average alcohol preference of control, and Per2 knockout male mice.
Alcohol preference ratio	Control Mice								Striatal Per2 KO Mice
AOH Sessions	M1	M2	M3	M4	M5	M6	M7	M8	M1	M2	M3	M4	M5	M6	M7	M8
1	0.62	0.87	0.6	0.76	0.56	0.71	0.02	0.67	0.78	0.71	0.46	0.79	0.75	0.82	0.63	0.81
2	0.76	0.01	0.07	0.66	0.34	0.96	0.61	0.32	0.72	0.7	0.81	0.96	0.61	0.98	0.75	0.83
3	0.63	0.01	0.99	0.42	0.35	0.98	0.7	0.69	0.71	0.69	0.48	0.88	0.66	0.89	0.48	0.79
4	0.62	0.47	0.91	0.4	0.45	0.74	0.49	0.13	0.63	0.78	0.64	0.34	0.63	0.81	0.62	0.57
5	0.99	0.48	0.71	0.34	0.3	0.64	0.57	0.18	0.73	0.62	0.67	0.72	0.81	0.7	0.62	0.74
6	0.95	0.44	0.95	0.38	0.55	0.58	0.7	0.15	0.83	0.91	0.71	0.89	0.75	0.79	0.58	0.8
7	0.49	0.45	0.5	0.5	0.51	0.56	0.5	0.29	0.78	0.83	0.73	0.77	0.64	0.72	0.79	0.77
8	0.98	0.72	0.85	0.48	0.61	0.71	0.16	0.17	0.97	0.77	0.61	0.83	0.49	0.68	0.48	0.71
9	0.99	0.29	0.51	0.44	0.69	0.69	0.59	0.15	0.98	0.94	0.4	0.98	0.74	0.76	0.67	0.71
10	0.99	0.49	0.77	0.35	0.67	0.66	0.01	0.35	0.93	0.78	0.65	0.95	0.59	0.83	0.4	0.73
11	0.77	0.9	0.58	0.41	0.17	0.7	0.05	0.16	0.96	0.74	0.18	0.97	0.66	0.97	0.62	0.98
Average preference ratio	CTRL	SKO
M1	0.8	0.82
M2	0.47	0.77
M3	0.68	0.57
M4	0.47	0.83
M5	0.47	0.67
M6	0.72	0.81
M7	0.4	0.6
M8	0.3	0.77
f) daily alcohol preference and average alcohol preference of control, and Per2 knockout female mice.
Alcohol preference ratio	Control Mice									Striatal Per2 KO Mice
AOH Sessions	M1	M2	M3	M4	M5	M6	M7	M8	M9	M1	M2	M3	M4	M5	M6	M7	M8	M9	M10
1	0.739	0.458	0.754	0.769	0.751	0.994	0.363	0.358	0.703	0.996	0.788	0.487	0.684	0.555	0.85	0.476	0.585	0.749	0.789
2	0.962	0.209	0.969	0.965	0.977	0.963	0.643	0.512	0.802	0.982	0.879	0.136	0.147	0.837	0.93	0.96	0.989	0.983	0.179
3	0.809	0.66	0.97	0.639	0.975	0.786	0.361	0.515	0.499	0.737	0.917	0.262	0.137	0.763	1	0.758	0.3	0.996	0.913
4	0.857	0.736	0.774	0.733	0.94	0.685	0.399	0.552	0.851	0.849	0.921	0.465	0.391	0.709	0.75	0.613	0.3	0.942	0.155
5	0.848	0.263	0.987	0.953	0.964	0.84	0.273	0.475	0.455	0.989	0.885	0.136	0.364	0.843	0.93	0.697	0.297	0.768	0.976
6	0.944	0.18	0.987	0.271	0.987	0.842	0.636	0.742	0.464	0.982	0.9	0.062	0.293	0.76	0.992	0.854	0.485	0.975	0.709
7	0.83	0.424	0.796	0.596	0.93	0.579	0.698	0.485	0.585	0.378	0.929	0.101	0.463	0.624	0.894	0.68	0.33	0.816	0.707
8	0.753	0.41	0.975	0.068	0.884	0.799	0.648	0.986	0.075	0.991	0.904	0.139	0.48	0.712	0.992	0.816	0.56	0.912	0.37
9	0.958	0.374	0.459	0.039	0.979	0.972	0.738	0.586	0.731	0.958	0.959	0.784	0.351	0.719	0.994	0.961	0.562	0.883	0.35
10	0.754	0.425	0.248	0.078	0.843	0.848	0.723	0.459	0.531	0.991	0.982	0.188	0.411	0.65	0.987	0.711	0.401	0.797	0.27
11	0.206	0.317	0.179	0.754	0.969	0.679	0.872	0.905	0.757	0.998	0.965	0.065	0.257	0.788	0.975	0.671	0.49	0.854	0.839
Average preference ratio	CTRL	SKO
M1	0.787	0.896
M2	0.405	0.912
M3	0.736	0.257
M4	0.533	0.362
M5	0.927	0.724
M6	0.817	0.936
M7	0.578	0.745
M8	0.598	0.482
M9	0.587	0.88
M10		0.569
g) daily fluid intake and average fluid intake of control and Per2 knockout male mice.
Total Fluid (ml/Kg/day)	Control Mice								Striatal Per2 KO Mice
AOH Sessions	M1	M2	M3	M4	M5	M6	M7	M8	M1	M2	M3	M4	M5	M6	M7	M8
1	161.94	210.17	205.12	207.42	222.05	207.52	201	176.01	207.35	230.2	203.59	150	201.29	182.42	206.07	192.31
2	166.79	201.02	166.54	199.22	238.19	171.8	188	205.07	154.95	243.53	201.59	165.23	197.41	149.45	191.07	195.77
3	143.28	155.59	166.93	190.63	228.74	150	184	145.95	196.17	210.98	228.69	178.91	188.03	189.74	210.71	204.62
4	219.4	132.54	181.1	199.61	232.68	208.65	211.33	180.07	187.22	215.29	198.41	157.03	203.88	197.07	184.64	238.46
5	182.85	170.96	184.86	207.69	242.69	205.3	210.69	176.71	216.01	214.01	203.98	205.2	234.98	198.18	248.2	194.1
6	173.72	150.17	183.27	209.63	220	246.21	206.55	170.19	156.86	206.61	219.52	153.9	183.17	192.36	198.2	196.31
7	189.05	206.27	196.02	195.93	228.08	234.85	251.72	184.47	180.39	199.22	211.55	195.54	238.61	209.45	187.77	199.26
8	183.09	182.24	203.94	240.46	226.44	242.75	275.25	186.92	204.95	201.54	228.02	194.72	212.08	190.58	227.27	206.36
9	236.4	196.38	200.39	197.71	209.58	208.78	225.42	132.85	173.6	184.94	238.52	150.19	217.11	190.58	212.36	192.23
10	183.18	204.61	177.56	239.31	232.95	206.49	217.29	130.81	190.43	190.73	233.46	140	231.21	180.8	218.18	207.77
11	154.04	161.84	185.04	212.98	226.82	177.1	235.59	124.13	159.08	190.73	249.42	156.23	186.24	140.94	196	139.93
Average fluid intake (ml/Kg/day)	CTRL	SKO
M1	181.249	184.274
M2	179.254	207.98
M3	186.434	219.705
M4	209.145	167.905
M5	228.02	208.546
M6	205.405	183.779
M7	218.804	207.315
M8	164.835	197.011
h) daily fluid intake and average fluid intake of control and Per2 knockout female mice.
Total Fluid (ml/Kg/day)	Control Mice									Striatal Per2 KO Mice
AOH Sessions	M1	M2	M3	M4	M5	M6	M7	M8	M9	M1	M2	M3	M4	M5	M6	M7	M8	M9	M10
1	231.801	199.605	194.422	225.391	269.198	181.72	224.59	297.386	257.416	144.162	156.731	218.972	217.442	220.325	180.083	221.267	257.534	196.739	260.465
2	183.525	93.281	141.036	166.797	148.945	161.29	187.295	274.51	241.627	223.858	214.904	185.375	235.271	159.35	202.49	203.62	199.087	197.283	262.791
3	213.41	159.684	197.61	185.938	200	155.914	150.82	257.516	194.737	129.442	197.596	170.356	257.752	200.407	169.71	222.624	272.603	121.739	250.233
4	214.943	149.012	172.51	165.625	174.684	204.839	169.672	303.268	214.833	306.091	230.288	196.443	235.659	198.374	222.822	295.023	286.301	196.739	200.465
5	242.086	157.874	172.308	178.261	150.826	231.217	213.147	221.951	190.909	212.785	201.389	190.637	254.615	193.227	210.4	252.655	215.584	230.5	239.556
6	176.259	153.937	178.077	191.304	160.331	193.651	209.163	221.951	156.818	226.484	216.667	145.318	239.231	209.562	189.2	237.168	242.857	180	267.556
7	221.583	173.228	190	165.217	169.525	251.323	213.944	243.902	175.455	319.178	201.389	185.393	272.308	235.458	219.2	265.487	251.515	233.5	286.222
8	201.894	196.094	200	150	178.543	223.834	231.452	182.692	194.248	193.478	250	189.883	237.5	242.745	198.776	222.881	215.833	228.922	251.515
9	229.924	178.125	178.21	139.764	172.47	184.974	196.774	246.154	159.292	226.522	214.602	156.42	251.136	216.471	197.959	193.644	201.667	235.294	211.255
10	242.424	171.484	241.634	166.929	167.611	205.181	194.758	276.282	204.867	230	201.327	214.786	279.924	243.137	193.469	262.288	242.917	251.471	256.277
11	192.424	155.859	227.626	131.102	103.644	188.601	191.935	196.154	150.885	194.348	189.381	184.825	273.106	205.49	192.245	180.085	206.667	204.412	245.022
Average fluid intake (ml/Kg/day)	CTRL	SKO
M1	213.661	218.759
M2	162.562	206.752
M3	190.312	185.31
M4	169.666	250.359
M5	172.343	211.322
M6	198.413	197.85
M7	198.505	232.431
M8	247.433	235.688
M9	194.644	206.964
M10		248.305
