# Supplementary material for: Bmal1 in the striatum influences alcohol intake in a sexually dimorphic manner
Source: Commun Biol. 2021 Oct 26;4:1227. doi: 10.1038/s42003-021-02715-9 (PMC8548330; doi:10.1038/s42003-021-02715-9)
Supplement: Supplementary file 6 — Supplementary Data 3 [file 42003_2021_2715_MOESM6_ESM.xlsx]

## Sheet: Sheet1
Supplementary Data 3. Voluntary alcohol consumption in Bmal1 and Per2 heterozygote mice
a) daily alcohol consumption and average alcohol consumption of control and Bmal1 heterozygote male mice.
Alcohol intake (g/Kg/day)	Control Mice												Striatal Bmal1 heterozygote Mice
AOH Sessions	M1	M2	M3	M4	M5	M6	M7	M8	M9	M10	M11	M12	M1	M2	M3	M4	M5	M6	M7	M8	M9	M10	M11	M12	M13	M14	M15	M16
1	8.615	6.523	13.333	11.131	12.89	12.489	13.2	10.65	6.62	7.35	10.62	5.76	2.389	11.643	2.632	14.4	12.29	13.076	14.625	15.5	12.2222	15.8	4.72258	8.61	11.4	8.24	17.5	9.71
2	10.314	9.659	3.556	10.51	8.826	10.533	12.711	3.09	4.11	4.61	14.95	10.33	9.08	11.842	2.361	11.4	5.876	10.179	12.525	14.033	18	13.5	6.31	11.05	0.2	15.72	0.18	9.85
3	7.113	3.968	6.489	12.993	8.4	11.467	0.22	6.85	14.59	6.23	0.39	10.85	3.53	5.816	1.239	8.32	10.055	10.303	11.063	11.867	16.222	15.45	8.361	13.56	0.08	15.54	19.27	12.28
4	8.192	10.886	5.78	11.88	8.36	7.56	8	7.42	6.41	6.64	9.4	15.08	10.7	13.386	2.59	5.88	6	10.26	17.363	15.967	16.578	15.3	10.413	6.32	11.821	18.49	0.18	14.65
5	9.272	5.582	5.022	12.497	11.213	13.886	2.193	7.62	12.97	10.29	4.84	14.01	4.381	7.308	2.475	13.08	12.52	12	17.855	16.729	19.467	12.575	10.6	7.73	0.08	11.55	17.96	11.2
6	11.431	7.537	7.511	10.676	6.263	10.543	5.338	4.41	14.47	6.62	0.17	14.05	8.038	12.854	1.837	7.24	10.92	9.24	18.348	16.2	18.222	9.85	7.12	16.69	12.24	15.91	17.82	9.02
7	12.978	3.505	7.867	7.366	7.162	7.543	9.972	6.28	14.19	6.84	6.81	12.62	4.985	12.414	2.025	7.72	9.72	9.12	16.103	14.894	18.667	12.245	11.04	17.1	11.52	13.53	19.57	5.38
8	9.106	8.454	6.4	10.759	10.688	12.3	6.29	6.574	12.354	7.64	10.82	13.638	8.351	13.26	6.563	7.28	9.32	8.8	11.782	10.933	6.6	14.64	13.913	12.226	6.704	18.589	19.839	12.986
9	7.481	11.025	5.314	10.761	11.4	13.448	7.531	6.626	7.751	5.198	14.203	14.172	6.238	14.002	2.55	5.342	11.76	8.625	16.291	15.733	15.814	14.16	11.55	6.508	1.882	16.32	12.657	4.734
10	12.49	6.967	9.257	10.645	8.663	12.372	11.255	6.678	15.148	5.302	0.669	13.638	6.725	14.744	4.388	8.013	9.72	10.238	15.855	15.067	16.843	9.648	10.5	4.966	12.235	17.105	6.394	14.104
11	11.125	13.382	9.686	10.49	11.663	13.697	8.979	3.83	13.14	3.73	8.46	14.49	12.826	15.633	8.1	7.587	10.916	10.275	16.036	16.1	13.886	13.392	12.638	6.39	0.47	14.97	19.05	13.51
Average intake (g/Kg/day)	CTRL	HET
M1	10.493	7.021
M2	7.953	11.388
M3	7.292	3.342
M4	10.882	8.751
M5	9.593	9.918
M6	11.439	10.193
M7	7.79	15.259
M8	6.367	14.82
M9	11.069	15.684
M10	6.404	13.324
M11	7.395	9.139
M12	12.604	10.106
M13		6.24
M14		15.087
M15		13.675
M16		10.674
b) daily alcohol consumption and average alcohol consumption of control and Bmal1 heterozygote female mice.
Alcohol intake (g/Kg/day)	Control Mice																	Striatal Bmal1 heterozygote Mice
AOH Sessions	M1	M2	M3	M4	M5	M6	M7	M8	M9	M10	M11	M12	M13	M14	M15	M16	M17	M1	M2	M3	M4	M5	M6	M7	M8	M9	M10
1	22.33	16.571	15.06	14.514	11.27	17.073	22.2	19.14	11.04	19.36	16.75	15.65	20.77	16.7	19.41	19.57	11.4	22.852	15.7	19.8	3.1	7.91	11.13	12.92	17.23	13.9	9.58
2	23.791	16.857	12.3	16.857	12	11.073	23.345	20.04	7.54	15.76	18.26	5.17	12.17	16.38	23.33	28.14	5.6	18.209	11.15	16.309	4.15	8.16	4.8	7.2	20.16	14.52	17.47
3	16.957	16.229	18.48	17.886	10.226	15.818	20.182	19.38	9.02	19.3	19.83	13.98	18.87	16.7	13.53	36.86	7.65	16.904	11.65	16.255	3.83	8.4	11.07	15.05	4.88	16.48	12.21
4	18.261	16.629	18.36	10.971	11.53	16.609	19.091	15.54	13.3	21.39	10.85	5.22	17.5	13.77	23.48	25.17	20.45	17.948	11.3	19.255	3.5	7.78	17.35	17.49	6.13	16.45	18.9
5	22.017	15.818	22.2	18.343	9.548	17.005	19.909	19.65	11.35	21.15	17.3	18.05	19.6	13.6	21.26	17.47	17.45	17.739	15.183	13.617	3.03	18.83	18.68	19.34	9.32	15	20.03
6	20.452	16.964	19.86	15.886	14.296	17.4	17.645	23.76	11.54	13.8	7.9	1.5	20.56	5.35	22.25	22.83	11.15	22.278	16.357	15.991	2.24	9.69	22.02	13.44	4.02	16.7	15.3
7	20.87	13.555	19.8	16.971	8.035	12.055	15.382	13.62	8.45	18.85	15.2	15.7	18.12	7.15	23.24	22.09	9.75	20.087	17.53	18.365	15.18	15.88	24.05	7.97	9.94	17.8	20.29
8	12.991	10.145	20.286	18.873	13.722	14.271	12.522	17.55	8.3	5.28	15.55	8.61	19.48	15.34	20.85	28.69	14.7	20.16	22.15	21.443	10.05	6.93	17.63	0.37	17.75	16.58	2.25
9	17.061	14.073	17.6	20.018	8.922	16.487	21.965	21.48	16.7	16.66	9.2	14.82	18.64	12.99	18.39	4.69	17.08	20.424	18	19.774	2.55	21.42	2.35	7.02	20.33	13.25	12.19
10	21.339	16.527	21.429	19.582	15.861	5.217	25.357	19.44	9.07	5.33	4.45	6.21	19.6	4.85	8.99	24.44	19.45	20.556	19.75	21.6	3.65	7.07	7.41	13.8	22.9	9.92	4.09
11	22.383	14.509	20.143	22.145	11.322	17.09	19.357	22.14	16.56	16.85	15.15	15.29	17.48	15.39	20.44	26.51	16.75	20.688	12.8	19.304	5.95	17.07	22.02	17.68	13.85	20.08	1.02
Average intake (g/Kg/day)	CTRL	HET
M1	19.859	19.804
M2	15.262	15.597
M3	18.683	18.338
M4	17.459	5.2
M5	11.521	11.74
M6	14.547	14.41
M7	19.723	12.03
M8	19.249	13.32
M9	11.17	15.52
M10	15.794	12.12
M11	13.676
M12	10.927
M13	18.435
M14	12.565
M15	19.56
M16	23.31
M17	13.77
c) daily alcohol preference and average alcohol preference of control and Bmal1 heterozygote male mice.
Alcohol Preference ratio	Control Mice												Striatal Bmal1 heterozygote Mice
AOH Sessions	M1	M2	M3	M4	M5	M6	M7	M8	M9	M10	M11	M12	M1	M2	M3	M4	M5	M6	M7	M8	M9	M10	M11	M12	M13	M14	M15	M16
1	0.473	0.314	0.297	0.954	0.985	0.979	0.997	0.75	0.452	0.39	0.64	0.435	0.134	0.676	0.2	0.957	0.967	0.952	0.995	0.996	1	0.888	0.318	0.551	0.905	0.447	0.895	0.728
2	0.572	0.628	0.224	0.962	0.717	0.971	0.808	0.224	0.304	0.285	0.918	0.842	0.696	0.777	0.169	0.792	0.463	0.976	0.997	0.993	0.833	0.662	0.455	0.647	0.014	0.712	0.008	0.696
3	0.379	0.204	0.37	0.978	0.525	0.7	0.625	0.391	0.975	0.355	0.023	0.849	0.232	0.379	0.086	0.545	0.838	0.868	0.977	0.997	0.934	0.844	0.592	0.749	0.005	0.72	0.966	0.795
4	0.592	0.635	0.354	0.802	0.667	0.428	0.441	0.553	0.373	0.322	0.988	0.923	0.549	0.379	0.151	0.368	0.369	0.886	0.933	0.95	0.816	0.892	0.729	0.319	0.89	0.816	0.008	0.986
5	0.806	0.316	0.301	0.875	0.577	0.581	0.123	0.456	0.973	0.575	0.207	0.849	0.274	0.38	0.167	0.948	0.984	0.888	0.953	0.954	0.967	0.703	0.628	0.492	0.005	0.519	0.759	0.826
6	0.627	0.522	0.469	0.928	0.488	0.734	0.33	0.316	0.992	0.473	0.009	0.987	0.464	0.838	0.137	0.508	0.738	0.859	0.973	0.933	0.886	0.514	0.39	0.958	0.875	0.983	0.817	0.612
7	0.832	0.511	0.512	0.535	0.71	0.507	0.618	0.391	0.864	0.527	0.299	0.882	0.539	0.713	0.151	0.533	0.762	0.811	0.977	0.946	0.94	0.749	0.762	0.951	0.698	0.568	0.973	0.277
8	0.484	0.476	0.373	0.985	0.919	0.98	0.468	0.427	0.627	0.543	0.561	0.882	0.461	0.856	0.983	0.422	0.698	0.932	0.979	0.976	0.427	0.984	0.956	0.657	0.416	0.977	0.866	0.853
9	0.427	0.272	0.333	0.989	0.953	0.905	0.589	0.514	0.55	0.364	0.989	0.917	0.365	0.901	0.179	0.29	0.79	0.95	0.996	0.955	0.939	0.98	0.99	0.355	0.135	0.778	0.724	0.368
10	0.95	0.675	0.593	0.935	0.476	0.819	0.978	0.602	0.965	0.398	0.041	0.849	0.943	0.947	0.286	0.477	0.664	0.878	0.984	0.964	0.916	0.586	0.776	0.269	0.724	0.877	0.289	0.968
11	0.883	0.872	0.614	0.916	0.917	0.912	0.576	0.246	0.669	0.27	0.478	0.927	0.961	0.973	0.61	0.459	0.901	0.904	0.946	0.958	0.864	0.921	0.977	0.349	0.027	0.991	0.967	0.869
Average preference ratio	CTRL	HET
M1	0.64	0.510727
M2	0.49	0.710818
M3	0.464	0.283546
M4	0.896	0.572636
M5	0.757	0.743091
M6	0.834	0.900364
M7	0.596	0.974
M8	0.443	0.966
M9	0.704	0.866
M10	0.409	0.793
M11	0.468	0.689
M12	0.849	0.573
M13		0.427
M14		0.763
M15		0.661
M16		0.725
d) daily alcohol preference and average alcohol preference of control and Bmal1 heterozygote female mice.
Alcohol preference ratio	Control Mice																	Striatal Bmal1 heterozygote Mice
AOH Sessions	M1	M2	M3	M4	M5	M6	M7	M8	M9	M10	M11	M12	M13	M14	M15	M16	M17	M1	M2	M3	M4	M5	M6	M7	M8	M9	M10
1	0.562	0.734	0.666	0.606	0.503	0.547	0.771	0.71	0.53	0.959	0.991	0.703	0.861	0.831	0.995	0.958	0.475	0.969	0.578	0.858	0.156	0.572	0.85	0.629	0.895	0.709	0.492
2	0.663	0.795	0.506	0.738	0.701	0.769	0.844	0.759	0.32	0.782	0.797	0.716	0.828	0.801	0.998	0.995	0.223	0.884	0.395	0.571	0.259	0.66	0.438	0.359	0.459	0.659	0.985
3	0.456	0.973	0.963	0.869	0.54	0.99	0.949	0.861	0.378	0.989	0.841	0.728	0.851	0.925	0.485	0.994	0.323	0.89	0.58	0.743	0.22	0.753	0.61	0.994	0.107	0.672	0.518
4	0.528	0.861	0.848	0.519	0.718	0.989	0.761	0.654	0.583	0.99	0.496	0.272	0.924	0.704	0.956	0.859	0.398	0.856	0.51	0.855	0.183	0.458	0.774	0.997	0.235	0.659	0.672
5	0.515	0.853	0.826	0.897	0.534	0.988	0.966	0.797	0.496	0.981	0.986	0.689	0.961	0.791	0.972	0.694	0.779	0.842	0.693	0.548	0.138	0.863	0.85	0.87	0.392	0.615	0.735
6	0.604	0.795	0.83	0.743	0.975	0.988	0.708	0.941	0.617	0.952	0.374	0.754	0.897	0.303	0.98	0.993	0.493	0.951	0.624	0.597	0.1	0.415	0.908	0.989	0.175	0.788	0.732
7	0.644	0.719	0.973	0.903	0.383	0.672	0.45	0.585	0.368	0.984	0.568	0.818	0.915	0.507	0.992	0.912	0.411	0.941	0.554	0.645	0.715	0.763	0.954	0.415	0.407	0.84	0.992
8	0.404	0.644	0.803	0.899	0.953	0.827	0.468	0.303	0.391	0.989	0.99	0.421	0.86	0.958	0.983	0.967	0.641	0.964	0.836	0.835	0.576	0.391	0.76	0.025	0.975	0.822	0.106
9	0.399	0.64	0.877	0.981	0.957	0.981	0.84	0.981	0.699	0.994	0.468	0.611	0.953	0.599	0.995	0.965	0.7	0.975	0.591	0.838	0.143	0.982	0.117	0.378	0.97	0.64	0.59
10	0.53	0.76	0.93	0.99	0.96	0.18	0.82	0.61	0.487	0.983	0.725	0.287	0.888	0.358	0.938	0.963	0.769	0.981	0.78	0.96	0.195	0.385	0.363	0.715	0.962	0.455	0.188
11	0.545	0.623	0.949	0.938	0.598	0.181	0.718	0.799	0.964	0.972	0.981	0.725	0.98	0.955	0.855	0.984	0.803	0.986	0.423	0.776	0.347	0.987	0.97	0.99	0.533	0.908	0.046
Average preference ratio	CTRL	HET
M1	0.532	0.931
M2	0.763	0.597
M3	0.834	0.748
M4	0.826	0.276
M5	0.711	0.657
M6	0.737	0.69
M7	0.754	0.669
M8	0.727	0.555
M9	0.53	0.706
M10	0.961	0.55
M11	0.747
M12	0.611
M13	0.902
M14	0.703
M15	0.923
M16	0.935
M17	0.547
e) daily fluid intake and average fluid intake of control and Bmal1 heterozygote male mice.
Total Fluid Intake (ml/Kg/day)	Control Mice												Striatal Bmal1 heterozygote Mice
AOH Sessions	M1	M2	M3	M4	M5	M6	M7	M8	M9	M10	M11	M12	M1	M2	M3	M4	M5	M6	M7	M8	M9	M10	M11	M12	M13	M14	M15	M16
1	151.76	173.04	115.19	97.24	109.03	106.3	110.37	118.34	121.92	157.19	138.36	110.22	148.99	143.59	109.68	125.33	105.86	114.48	122.5	129.72	101.85	148.33	123.87	130.16	104.97	153.73	162.88	111.18
2	149.6	127.91	132.22	91.03	102.11	89.89	131.11	114.79	112.67	134.69	135.74	102.17	107.2	126.37	115.6	120	105.34	86.47	104.69	117.78	180	170	115.48	142.22	122.52	183.96	186.36	117.94
3	156.55	162.46	146.3	110.69	131.41	96.25	107.04	146.15	124.66	146.25	140	106.5	126.46	127.96	119	127.33	98.54	97.52	94.38	99.17	144.81	152.5	116.77	150.79	128.81	179.85	166.29	128.82
4	131.24	142.87	135.93	123.45	102.16	143.25	151.11	111.83	143.15	171.56	79.34	136.22	162.5	134.69	140	133.33	132.26	94.23	155	140	169.26	142.92	119.03	165.08	132.78	188.81	187.12	123.82
5	141.65	147.09	138.89	118.97	96.56	120.71	148.28	139.41	111.15	149.09	194.55	137.5	133.22	160.47	123.44	115	106	112.67	175.16	146.18	167.78	167.08	140.67	131.11	129.04	185.39	197.01	113.01
6	151.86	120.31	131.94	94.01	106.88	118.43	134.83	116.47	121.62	116.67	161.09	118.6	144.44	127.8	111.88	117.55	123.33	87.99	157.1	144.71	171.48	159.58	152	145.08	116.5	134.83	181.72	122.83
7	129.98	57.18	125.49	110.47	84.06	121.45	134.48	133.82	136.82	108.18	189.45	119.21	77.11	145.1	111.88	118.41	106.33	90.23	137.42	131.18	165.56	181.67	120.67	149.84	137.62	198.5	167.54	161.85
8	156.76	148.01	138.56	85.95	96.88	101.53	112.07	128.41	164.26	117.15	160.66	128.78	151.04	129.14	55.63	139.68	111.33	74.41	100.3	93.33	128.93	124	121.25	155.17	125.49	158.55	190.88	126.85
9	146.12	161.31	132.86	90.65	99.69	123.79	106.55	0	117.38	118.9	119.67	128.78	142.33	141.17	118.75	153.55	124	75.62	136.36	137.22	140.36	120.4	97.19	152.98	116.34	174.91	145.62	107.12
10	110.16	93.19	130	94.84	151.56	125.86	95.86	92.46	130.82	111.05	137.38	133.83	107.39	152.99	127.81	140	120.39	97.19	134.24	130.28	153.21	137.2	112.81	153.61	140.85	162.55	184.67	121.37
11	135.43	101.8	131.43	95.48	105.94	125.17	130	129.86	163.61	115.12	147.54	130.27	86.72	94.29	110.63	137.74	101.62	94.69	141.21	140	133.93	121.2	107.81	152.66	143.79	125.82	164.23	129.59
Average Fluid Intake (ml/Kg/day)	CTRL	HET
M1	141.919	126.127
M2	130.47	134.87
M3	132.619	113.118
M4	101.162	129.811
M5	107.844	112.273
M6	115.694	93.2273
M7	123.791	132.578
M8	111.958	128.143
M9	131.642	150.652
M10	131.441	147.716
M11	145.798	120.686
M12	122.916	148.064
M13		127.155
M14		167.9
M15		175.847
M16		124.035
f) daily fluid intake and average fluid intake of control and Bmal1 heterozygote female mice.
Total Fluid Intake (ml/Kg/day)	Control Mice																	Striatal Bmal1 heterozygote Mice
AOH Sessions	M1	M2	M3	M4	M5	M6	M7	M8	M9	M10	M11	M12	M13	M14	M15	M16	M17	M1	M2	M3	M4	M5	M6	M7	M8	M9	M10
1	331.3	188.1	188.5	199.52	186.52	260	240	224.5	173.6	168.26	140.87	185.65	201.03	167.39	162.55	170.24	200	196.52	226.25	192.27	165.42	115.19	109.09	171.15	160.47	163.49	162.28
2	299.13	176.67	202.5	190.48	142.61	205.91	230.45	220	196	167.83	190.87	199.57	122.41	170.43	194.82	235.71	209.58	171.74	235	238.18	133.75	132.22	91.36	166.92	365.7	183.73	147.81
3	309.57	139.05	160	171.43	157.83	133.18	177.27	187.5	198.8	162.61	196.52	160	184.83	150.43	232.27	308.93	197.5	158.26	167.5	182.27	130	92.96	138.64	126.15	379.65	204.37	196.49
4	288.26	160.95	180.5	176.19	133.91	230.91	209.09	198	190	180	182.17	159.57	157.93	163.04	204.72	244.25	427.92	174.78	184.58	187.73	159.17	141.48	186.82	146.15	217.6	207.92	234.33
5	356.52	154.55	224	170.48	149.13	235.45	171.82	155.5	190.77	179.58	146.25	218.33	170	143.33	182.28	209.73	186.67	175.65	182.61	206.96	182.17	181.92	183.04	185.2	198.28	203.33	227.04
6	282.17	177.73	199.5	178.1	122.17	146.82	155.91	210.5	155.77	120.83	176.25	177.92	191	147.08	125.98	191.59	188.33	195.22	179.13	221.3	187.39	194.62	202.17	113.2	190.99	176.67	174.25
7	270	99.55	169.5	156.67	174.78	149.55	285	194	191.15	159.58	222.92	160	165	117.5	195.28	201.77	197.92	177.83	263.48	237.39	176.96	173.46	210	160	203.43	176.67	170.39
8	268.26	131.36	210.48	175	120	193.91	223.04	196.5	176.8	166.4	130.83	170.43	188.67	133.48	176.81	247.27	191.25	173.2	220.83	213.91	145.42	147.78	193.48	123.46	151.67	168.11	177.45
9	356.52	183.18	167.14	170	163.91	140	217.83	182.5	199.2	139.6	163.75	202.17	163	180.87	153.99	177.27	192.5	142.4	253.75	196.52	148.75	181.85	167.39	154.62	41.25	136.61	136.17
10	334.35	180.91	192.38	164.55	138.26	235.65	257.39	264	155.2	152	141.25	180.43	184	113.04	79.85	211.36	210.83	144.8	210	188.26	155.83	152.96	170	160.77	198.33	181.89	181.28
11	342.17	194.09	235.24	196.82	157.83	240.43	224.78	231	143.2	144.4	128.75	175.65	148.67	134.35	199.24	224.55	173.75	174.8	252.08	207.39	142.92	144.07	189.13	148.85	216.67	184.25	186.81
Average Fluid Intake (ml/Kg/day)	CTRL	HET
M1	312.568	171.382
M2	162.376	215.928
M3	193.613	206.562
M4	177.204	157.071
M5	149.723	150.774
M6	197.437	167.375
M7	217.507	150.588
M8	205.818	211.276
M9	179.135	180.64
M10	158.281	181.3
M11	165.494
M12	180.884
M13	170.595
M14	147.358
M15	173.435
M16	220.243
M17	216.023
g) daily alcohol consumption and average alcohol consumption of control and Per2 heterozygote male mice.
Alcohol intake (g/Kg/day)	Control Mice								Striatal Per2 heerozygote Mice
AOH Sessions	M1	M2	M3	M4	M5	M6	M7	M8	M1	M2	M3	M4	M5	M6	M7
1	9.53	16.84	15.21	18.78	14.88	17.73	0.6	14.07	0.09	17.07	15.19	17.49	11.23	16.99	17.83
2	11.71	0.27	1.59	16.77	9.59	19.76	13.84	7.95	16.06	3.14	7.7	15.81	7.76	17.32	12.29
3	11.08	0.13	18.47	12.15	9.5	17.73	15.56	12.04	12.18	16.68	6.09	13.67	10.8	14.59	19.75
4	11.12	12.31	14.48	10.85	12.66	18.54	12.32	2.72	13.69	2.9	10.43	7.2	11.9	15.06	12.67
5	13.54	10.6	14.53	10.13	8.82	15.82	14.4	3.91	2.55	12.68	11.79	13.51	13.68	13.91	17.25
6	14.84	9.15	17.07	12.29	14.54	17.05	17.38	3.09	13.14	9.33	11.36	13.95	11.51	16.02	15.03
7	8.18	10.29	12.28	14.16	13.85	15.77	15.19	6.34	13.1	8.77	16.89	11.47	14.12	14.33	19.17
8	15.74	15.84	18.67	14.89	16.69	20.7	5.13	3.73	17.52	13.26	10.75	15.17	13.64	17.57	17.77
9	15.66	8.16	12	12.43	17.24	17.36	15.91	2.41	15.19	8.42	2.15	13.45	10.66	16.63	20.55
10	14.64	11.43	18.87	9.45	18.85	16.4	0.33	5.51	14.97	8.62	0.43	13.54	9.11	15.82	19.33
11	13.59	16.59	11.21	10.17	4.74	14.98	1.55	2.44	10.72	2.32	7.53	10.46	8.61	15.55	17.85
Average intake (g/Kg/day)	CTRL	HET
M1	12.69	11.75
M2	10.15	9.38
M3	14.03	9.12
M4	12.91	13.25
M5	12.85	11.18
M6	17.44	15.8
M7	10.2	17.23
M8	5.84
h) daily alcohol consumption and average alcohol consumption of control and Per2 heterozygote female mice.
Alcohol intake (g/Kg/day)	Control Mice									Striatal Per2 heterozygote Mice
AOH Sessions	M1	M2	M3	M4	M5	M6	M7	M8	M9	M1	M2	M3	M4	M5	M6
1	17.692	9.725	17.594	20.813	24.253	21.677	9.787	12.784	21.703	17.9546	16.8319	17.5507	23.472	22.7767	22.481
2	10.767	4.595	16.398	19.313	17.468	18.645	14.459	16.863	23.254	7.59091	19.1681	19.9824	20.784	10.6019	16.3038
3	15.51	13.784	22.996	14.25	23.392	14.71	6.541	15.922	11.656	7.22727	4.56637	23.7886	10.128	20.2718	8.81013
4	15.32	14.543	16.016	14.578	19.696	16.839	8.115	20.078	21.933	6.90909	16.7257	22.1498	18.96	18.8155	18.7342
5	16.06	5.231	20.4	20.395	20.186	23.302	6.98	12.659	10.418	6.63273	24.4737	20.6609	18.7328	18.9143	17.1012
6	17.433	3.648	21.092	6.213	18.992	19.556	15.968	19.756	8.727	9.25091	7.05263	22.0696	6.50382	20.2857	20.3077
7	17.244	8.967	18.138	11.81	15.818	17.46	17.928	14.195	12.327	7.94182	22	19.7217	21.1145	13.3714	18.2672
8	17.719	7.398	23.393	1.228	18.947	21.451	18	21.615	1.752	3.98524	23.04	23.8448	24.4962	20.367	21.0698
9	20.484	7.613	9.805	0.661	20.259	21.575	17.419	17.308	13.965	11.0258	19.5733	21.8276	20.2105	21.633	19.9535
10	15.516	9.548	7.191	1.559	16.955	20.891	16.887	15.231	13.062	4.47232	15.52	23.069	20.4812	19.3761	16.9767
11	3.844	5.978	4.903	11.858	12.049	15.358	20.081	21.308	13.699	5.57934	21.4933	20.7931	16.8271	20.2569	19.6279
Average intake (g/Kg/day)	CTRL	HET
M1	15.235	8.05182
M2	8.276	17.3132
M3	16.175	21.4053
M4	11.153	18.3373
M5	18.911	18.7882
M6	19.224	18.1485
M7	13.833
M8	17.065
M9	13.863
i) daily alcohol preference and average alcohol preference of control and Per2 heterozygote male mice.
Alcohol preference ratio	Control Mice								Striatal Per2 heterozygote Mice
AOH Sessions	M1	M2	M3	M4	M5	M6	M7	M8	M1	M2	M3	M4	M5	M6	M7
1	0.62	0.87	0.6	0.76	0.56	0.71	0.02	0.67	0.01	0.01	0.62	0.8	0.61	0.69	0.83
2	0.76	0.01	0.07	0.66	0.34	0.96	0.61	0.32	0.98	0.16	0.27	0.98	0.39	0.75	0.46
3	0.63	0.01	0.99	0.42	0.35	0.98	0.7	0.69	0.77	1	0.23	0.66	0.65	0.77	0.78
4	0.62	0.47	0.91	0.4	0.45	0.74	0.49	0.13	0.97	0.13	0.37	0.26	0.61	0.69	0.48
5	0.99	0.48	0.71	0.34	0.3	0.64	0.57	0.18	0.11	0.52	0.39	0.49	0.76	0.67	0.66
6	0.95	0.44	0.95	0.38	0.55	0.58	0.7	0.15	0.55	0.39	0.38	0.52	0.56	0.84	0.52
7	0.49	0.45	0.5	0.5	0.51	0.56	0.5	0.29	0.65	0.29	0.58	0.42	0.57	0.64	0.61
8	0.98	0.72	0.85	0.48	0.61	0.71	0.16	0.17	0.97	0.51	0.34	0.49	0.69	0.79	0.63
9	0.99	0.29	0.51	0.44	0.69	0.69	0.59	0.15	0.69	0.33	0.08	0.55	0.49	0.82	0.71
10	0.99	0.49	0.77	0.35	0.67	0.66	0.01	0.35	0.76	0.33	0.02	0.53	0.39	0.84	0.67
11	0.77	0.9	0.58	0.41	0.17	0.7	0.05	0.16	0.6	0.11	0.23	0.46	0.5	0.9	0.67
Average preference ratio	CTRL	HET
M1	0.8	0.64
M2	0.47	0.43
M3	0.68	0.32
M4	0.47	0.56
M5	0.47	0.57
M6	0.72	0.77
M7	0.4	0.64
M8	0.3
j) daily alcohol preference and average alcohol preference of control and Per2 heterzygote female mice.
Alcohol preference ratio	Control Mice									Striatal Per2 heterozygote Mice
AOH Sessions	M1	M2	M3	M4	M5	M6	M7	M8	M9	M1	M2	M3	M4	M5	M6
1	0.739	0.458	0.754	0.769	0.751	0.994	0.363	0.358	0.703	0.674061	0.544674	0.683128	0.761682	0.766667	0.8
2	0.962	0.209	0.969	0.965	0.977	0.963	0.643	0.512	0.802	0.347917	0.835648	0.992126	0.832692	0.374486	0.618042
3	0.809	0.66	0.97	0.639	0.975	0.786	0.361	0.515	0.499	0.240909	0.172345	1	0.428862	0.980282	0.356557
4	0.857	0.736	0.774	0.733	0.94	0.685	0.399	0.552	0.851	0.279926	0.684783	0.838	0.856833	0.861333	0.691589
5	0.848	0.263	0.987	0.953	0.964	0.84	0.273	0.475	0.455	0.251656	0.970772	0.849785	0.711304	0.760919	0.682171
6	0.944	0.18	0.987	0.271	0.987	0.842	0.636	0.742	0.464	0.407692	0.330864	0.983721	0.25448	0.988858	0.700168
7	0.83	0.424	0.796	0.596	0.93	0.579	0.698	0.485	0.585	0.33829	0.710884	0.821739	0.976695	0.601542	0.772074
8	0.753	0.41	0.975	0.068	0.884	0.799	0.648	0.986	0.075	0.170455	0.892562	0.982942	0.989071	0.991957	0.770408
9	0.958	0.374	0.459	0.039	0.979	0.972	0.738	0.586	0.731	0.461967	0.629503	0.838966	0.794326	0.817048	0.821839
10	0.754	0.425	0.248	0.078	0.843	0.848	0.723	0.459	0.531	0.182971	0.751938	0.824399	0.804964	0.871287	0.593496
11	0.206	0.317	0.179	0.754	0.969	0.679	0.872	0.905	0.757	0.235075	0.71836	0.872017	0.684404	0.828829	0.775735
Average preference ratio	CTRL	HET
M1	0.787	0.326
M2	0.405	0.658
M3	0.736	0.881
M4	0.533	0.736
M5	0.927	0.804
M6	0.817	0.689
M7	0.578
M8	0.598
M9	0.587
k) daily fluid intake and average fluid intake of control and Per2 heterozygote male mice.
Total Fluid (ml/Kg/day)	Control Mice								Striatal Per2 hetrozygote Mice
AOH Sessions	M1	M2	M3	M4	M5	M6	M7	M8	M1	M2	M3	M4	M5	M6	M7
1	161.94	210.17	205.12	207.42	222.05	207.52	201	176.01	153.61	143.23	203.55	181.07	154.62	205.1	179.86
2	166.79	201.02	166.54	199.22	238.19	171.8	188	205.07	136.5	163.55	234.4	134.29	164.26	191.37	222.57
3	143.28	155.59	166.93	190.63	228.74	150	184	145.95	131.56	139.68	220.92	172.86	138.15	158.82	210.76
4	219.4	132.54	181.1	199.61	232.68	208.65	211.33	180.07	117.49	187.42	233.69	230.36	163.45	181.57	220.14
5	182.85	170.96	184.86	207.69	242.69	205.3	210.69	176.71	196.34	202.66	250.71	231.37	150.21	172.37	217.79
6	173.72	150.17	183.27	209.63	220	246.21	206.55	170.19	198.17	201.33	247.5	222.88	171.19	157.98	241.64
7	189.05	206.27	196.02	195.93	228.08	234.85	251.72	184.47	168.13	253.82	243.21	226.57	206.17	185.21	261.92
8	183.09	182.24	203.94	240.46	226.44	242.75	275.25	186.92	149.81	217.38	260.22	259.25	164.73	185.02	233.68
9	236.4	196.38	200.39	197.71	209.58	208.78	225.42	132.85	184.03	213.77	222.22	202.64	180.5	168.54	239.65
10	183.18	204.61	177.56	239.31	232.95	206.49	217.29	130.81	165.02	219.67	213.26	213.96	193.36	156.18	241.75
11	154.04	161.84	185.04	212.98	226.82	177.1	235.59	124.13	147.91	183.93	271.68	188.68	144.81	144.19	221.05
Average fluid intake (ml/Kg/day)	CTRL	HET
M1	181.249	158.961
M2	179.254	193.313
M3	186.434	236.487
M4	209.145	205.812
M5	228.02	166.495
M6	205.405	173.305
M7	218.804	226.437
M8	164.835
l) daily fluid intake and average fluid intake of control and Per2 heterozygote female mice.
Total Fluid (ml/Kg/day)	Control Mice									Striatal Per2 heterozygote Mice
AOH Sessions	M1	M2	M3	M4	M5	M6	M7	M8	M9	M1	M2	M3	M4	M5	M6
1	231.801	199.605	194.422	225.391	269.198	181.72	224.59	297.386	257.416	221.97	257.52	214.1	256.8	247.57	234.18
2	183.525	93.281	141.036	166.797	148.945	161.29	187.295	274.51	241.627	181.82	191.15	167.84	208	235.92	219.83
3	213.41	159.684	197.61	185.938	200	155.914	150.82	257.516	194.737	250	220.8	198.24	196.8	172.33	205.91
4	214.943	149.012	172.51	165.625	174.684	204.839	169.672	303.268	214.833	205.68	203.54	220.26	184.4	182.04	225.74
5	242.086	157.874	172.308	178.261	150.826	231.217	213.147	221.951	190.909	219.64	210.09	202.61	219.47	207.14	208.91
6	176.259	153.937	178.077	191.304	160.331	193.651	209.163	221.951	156.818	189.09	177.63	186.96	212.98	170.95	241.7
7	221.583	173.228	190	165.217	169.525	251.323	213.944	243.902	175.455	195.64	257.89	200	180.15	185.24	197.17
8	201.894	196.094	200	150	178.543	223.834	231.452	182.692	194.248	194.83	215.11	202.16	206.39	171.1	227.91
9	229.924	178.125	178.21	139.764	172.47	184.974	196.774	246.154	159.292	198.89	259.11	216.81	212.03	220.64	202.33
10	242.424	171.484	241.634	166.929	167.611	205.181	194.758	276.282	204.867	203.69	172	233.19	212.03	185.32	238.37
11	192.424	155.859	227.626	131.102	103.644	188.601	191.935	196.154	150.885	197.79	249.33	198.71	204.89	203.67	210.85
Average fluid intake (ml/Kg/day)	CTRL	HET
M1	213.661	205.367
M2	162.562	219.47
M3	190.312	203.716
M4	169.666	208.54
M5	172.343	198.356
M6	198.413	219.355
M7	198.505
M8	247.433
M9	194.644
