# Supplementary material for: Bmal1 in the striatum influences alcohol intake in a sexually dimorphic manner
Source: Commun Biol. 2021 Oct 26;4:1227. doi: 10.1038/s42003-021-02715-9 (PMC8548330; doi:10.1038/s42003-021-02715-9)
Supplement: Supplementary file 7 — Supplementary Data 4 [file 42003_2021_2715_MOESM7_ESM.xlsx]

## Sheet: Sheet1
Supplementary Data 4. Sucrose consumption in Bmal1 and Per2 knockout mice
a) Average daily intake and preference of 0.25 % sucrose solution of control and Bmal1 knockout male mice.
sucrose intake (g/Kg/day)	CTRL	SKO		sucrose preference (%)	CTRL	SKO
M1	32.57	22.34		M1	21.97	16.2
M2	121.09	73.88		M2	79.15	52.41
M3	69.73	38.32		M3	44.21	36.05
M4	6.93	100.73		M4	7	58.76
M5	98.46	85.13		M5	63.66	78.76
M6	32.1	78.56		M6	25.09	65
M7	91.33	72.47		M7	65.06	60.18
M8	102.24	75.18		M8	60.62	65.73
M9	100.92	67.45		M9	63.21	56.17
M10		99.43		M10		60.13
b) Average daily intake and preference of 0.25 % sucrose solution of control and Bmal1 knockout female mice.
sucrose intake (g/Kg/day)	CTRL	SKO		sucrose preference (%)	CTRL	SKO
M1	169.84	73.2		M1	70.52	39.55
M2	110.12	79.18		M2	51.99	50.28
M3	205.02	155.66		M3	94.94	92.59
M4	137.67	93.98		M4	93.35	51.45
M5	95.31	111.93		M5	63.12	47.13
M6		141.7		M6		92.43
c) Average daily intake and preference of 2 % sucrose solution of control and Bmal1 knockout male mice.
sucrose intake (g/Kg/day)	CTRL	SKO		sucrose preference (%)	CTRL	SKO
M1	207.16	265.333		M1	83.53	87.51
M2	250.986	92.282		M2	89.95	43.82
M3	77.296	226.718		M3	29.01	86.5
M4	252.815	228.881		M4	89.08	91.4
M5	126.26	228.976		M5	78.23	89.36
M6	49.68	202.167		M6	59.27	84.74
M7	92.9	183.702		M7	62.12	87.8
M8	53.12	108.7		M8	31.78	64.25
M9	121.76	41.31		M9	91.99	4.03
M10		90.48		M10		59.52
d) Average daily intake and preference of 2 % sucrose solution of control and Bmal1 knockout female mice.
sucrose intake (g/Kg/day)	CTRL	SKO		sucrose preference (%)	CTRL	SKO
M1	313.867	282.4		M1	85.09	86.17
M2	92	82.833		M2	40.12	33.83
M3	373.25	465.51		M3	98.05	96.77
M4	117.79	109.56		M4	80.65	57.74
M5	102.03	146.95		M5	51.12	63.5
M6		159.8		M6		90.77
e) Average daily intake and preference of 0.25 % sucrose solution of control and Per2 knockout male mice.
sucrose intake (g/Kg/day)	CTRL	SKO		sucrose preference (%)	CTRL	SKO
M1	18.44	126.13		M1	9.33	65.38
M2	38.94	52.35		M2	26.16	34
M3	93.74	174.78		M3	51.42	87.07
M4	24.55	56.01		M4	14.9	34.78
M5	116.11	24.7		M5	60.76	13.25
M6	151.75	124.04		M6	51.28	78.53
M7	103.57	48.36		M7	38.01	30.35
M8	164.52	119.8		M8	74.4	65.44
M9	90.36	14.11		M9	52.47	4.18
f) Average daily intake and preference of 0.25 % sucrose solution of control and Per2 knockout female mice.
sucrose intake (g/Kg/day)	CTRL	SKO		sucrose preference (%)	CTRL	SKO
M1	184.09	183.09		M1	96.96	98.07
M2	135.87	221.82		M2	91.02	92.81
M3	5.01	92.16		M3	3.06	36.6
M4	53.97	17.19		M4	28.37	8.85
M5	92.41	165.83		M5	61.2	66.29
M6	113.57	119.89		M6	51.74	47.3
M7	133.85	4.52		M7	66.84	2.04
M8	112.08	160.19		M8	67.11	55.69
M9	58.38			M9	43.41
M10	110.81			M10	52
g) Average daily intake and preference of 2 % sucrose solution of control and Per2 knockout male mice.
sucrose intake (g/Kg/day)	CTRL	SKO		sucrose preference (%)	CTRL	SKO
M1	279.56	234.89		M1	79.03	91.62
M2	203.1	5.11		M2	96.87	2.76
M3	253.41	277.65		M3	94.28	95.41
M4	222.66	103.76		M4	90.81	41.87
M5	183.08	181.17		M5	90.53	82.66
M6	415.99	170.98		M6	97.79	92
M7	20.82	228.56		M7	10.17	88.13
M8	21.36	9.84		M8	10.81	5.03
M9	87.63	1.63		M9	54.54	0.86
h) Average daily intake and preference of 2 % sucrose solution of control and Per2 knockout female mice.
sucrose intake (g/Kg/day)	CTRL	SKO		sucrose preference (%)	CTRL	SKO
M1	256.82	150.17		M1	93.22	78.67
M2	206.62	291.61		M2	92.17	92.7
M3	139.63	212.25		M3	86.05	89.3
M4	262.13	195.64		M4	92.79	85.43
M5	165.19	259.83		M5	81.79	93.54
M6	254.61	134.13		M6	90.74	49.02
M7	142.74	207.17		M7	60.97	82.49
M8	105.85	324.8		M8	61.4	96.25
M9	290.95			M9	87.28
M10	176.02			M10	78.71
