# Supplementary material for: Bmal1 in the striatum influences alcohol intake in a sexually dimorphic manner
Source: Commun Biol. 2021 Oct 26;4:1227. doi: 10.1038/s42003-021-02715-9 (PMC8548330; doi:10.1038/s42003-021-02715-9)
Supplement: Supplementary file 8 — Supplementary Data 5 [file 42003_2021_2715_MOESM8_ESM.xlsx]

## Sheet: Sheet1
Supplementary Data 5. Circadian analysis of locomotor activity of Bmal1 and Per2 control, heterozygote and knockout male and female mice.
c-f) amplitude of the locomotor activity rhythm of Bmal1 CTRL, HET and SKO mice.
c. Bmal1 male mice					d. Bmal1 female mice					e. Per2 male mice					f. Per2 female mice
Amplitude (Rev./10 min.)	CTRL	HET	SKO		Amplitude (Rev./10 min.)	CTRL	HET	SKO		Amplitude (Rev./10 min.)	CTRL	HET	SKO		Amplitude (Rev./10 min.)	CTRL	HET	SKO
M1	28.27	104.21	49.48		M1	96.26	114.13	67.76		M1	76.04	115.04	75.45		M1	86.53	34.81	53.03
M2	63.71	91.48	73.24		M2	47.27	118.32	76.34		M2	69.38	75.19	61.57		M2	76.56	88.22	74.17
M3	47.51	161.67	51.09		M3	72.47	88.64	88.37		M3	64.73	66.74	92.33		M3	83.44	20.88	31.59
M4	37.79	49.72	87.94		M4	96.62	93.45	74.17		M4	52.8	73.5	79.83		M4	27.62	74.97
M5	147	112.1	92.09		M5	113.47	50.98	70.87		M5			43.47		M5		36.19
M6	52.4	36.41	23.84		M6	32.1	99	55.23		M6			67.22		M6		73.55
M7	38.54	31.28	33.27		M7		136.75	56.69		M7			36.57		M7
M8		75.66	44.63		M8					M8			79.84		M8
M9		57.32	30.09		M9					M9			36.25		M9
g-j) time to entrain to a 6-hour phase advance of Bmal1 CTRL, HET and SKO mice..
g. Bmal1 male mice					h. Bmal1 female mice					i. Per2 male mice					j. Per2 female mice
Time to reentrain (days)	CTRL	HET	SKO		Time to reentrain (days)	CTRL	HET	SKO		Time to reentrain (days)	CTRL	HET	SKO		Time to reentrain (days)	CTRL	HET	SKO
M1	9	5	7		M1	8	8	6		M1	6	4	6		M1	6	4	4
M2	6	10	7		M2	8	5	5		M2	4	4	4		M2	9	4	4
M3	8	11	10		M3	5	7	6		M3	4	6	3		M3	4	6	4
M4	8	9	5		M4	6	6	6		M4		5	3		M4	2	3
M5	8	7	9		M5	7	9	8		M5			7		M5		4
M6	9	8	8		M6	7	11	7		M6			8		M6		4
M7	7	7	8		M7		5	6		M7			5		M7
M8		7	9		M8					M8			5		M8
M9		8	9		M9					M9			5		M9
k-n) time to entrain to a 6-hour phase delay of Bmal1 CTRL, HET and SKO mice.
k. Bmal1 male mice					l. Bmal1 female mice					m. Per2 male mice					n. Per2 female mice
Time to reentrain (days)	CTRL	HET	SKO		Time to reentrain (days)	CTRL	HET	SKO		Time to reentrain (days)	CTRL	HET	SKO		Time to reentrain (days)	CTRL	HET	SKO
M1	3	3	8		M1	5	3	4		M1	5	7	6		M1	6	6	5
M2	4	4	6		M2	8	5	7		M2	4	5	4		M2	5	8	6
M3	7	9	3		M3	7	4	4		M3	7	4	5		M3	2	5	7
M4	8	2	4		M4		5			M4		7	7		M4	3	2
M5	3	6	4		M5		7			M5			9		M5		5
M6	5	3	8		M6		3			M6			6		M6		6
M7		7	6		M7		4			M7			4		M7
M8		3	8		M8					M8			7		M8
M9			3		M9					M9					M9
o-r) free running period in constant dark (DD) of Bmal1 CTRL, HET and SKO mice.
o. Bmal1 male mice					p. Bmal1 female mice					q. Per2 male mice					r. Per2 female mice
Free runing period (h) in DD	CTRL	HET	SKO		Free runing period (h) in DD	CTRL	HET	SKO		Free runing period (h) in DD	CTRL	HET	SKO		Free runing period (h) in DD	CTRL	HET	SKO
M1	23.8333	23.6667	23.8333		M1	23.6667	23.6667	23.8333		M1	23.67	23.67	23.83		M1	23.83	23.33	23.67
M2	23.6667	23.8333	23.8333		M2	23.8333	23.6667	23.8333		M2	23.67	23.5	23.67		M2	23.67	23.83	23.67
M3	23.8333	24.1667	24		M3	23.6667	23.8333	23.5		M3	23.33	23.5	23.67		M3	23.17	23.17	23.33
M4	23.8333	23.8333	23.8333		M4	23.5	23.8333	23.6667		M4	23.33	23.5	23.83		M4	23.5	23.33
M5	23.6667	23.5	23.8333		M5	23.5	23.6667	23.6667		M5			23.67		M5		23.33
M6	24	23.8333	24		M6	23.6667	24	23.5		M6			23.67		M6		23.33
M7	23.5	23.8333	23.8333		M7		23.8333	23.6667		M7			23.5		M7
M8		23.8333	23.8333		M8					M8			23.33		M8
M9		23.8333	23.8333		M9					M9			23.5		M9
s-v) free running period in constant light (LL) of Bmal1 CTRL, HET and SKO mice.
s. Bmal1 male mice					t. Bmal1 female mice					u. Per2 male mice					v. Per2 female mice
Free runing period (h) in LL	CTRL	HET	SKO		Free runing period (h) in LL	CTRL	HET	SKO		Free runing period (h) in LL	CTRL	HET	SKO		Free runing period (h) in LL	CTRL	HET	SKO
M1	24.5	24.6667	24.1667		M1	24.5	25	24.6667		M1	24.5	24.5	24.17		M1	24.67	24.83	24.67
M2	24.6667	24.3333	23.8333		M2	24.8333	25.1667	25.1667		M2	24.5	24.5	24.5		M2	24.33	24.83	24.33
M3	24.6667	24.8333	25.1667		M3	25.1667	25.3333	24.8333		M3	24.5	24.5	24.5		M3	25.33	23.83	24.83
M4	24.8333	24.6667	25		M4	25.3333	25.3333	25.5		M4	24.33		24.17		M4	25	25
M5	24.6667	24.8333	24.5		M5	25.1667	25.3333	25.3333		M5			24.67		M5		24.83
M6	25.8333	25.1667	25.8333		M6	24.6667	25.1667	25.1667		M6			24.17		M6		25.83
M7	24.6667	24.5	24.8333		M7		25.5	25.1667		M7			24.83		M7
M8		26	25.1667		M8					M8			23.83		M8
M9		24.6667	24.6667		M9					M9					M9
