# Supplementary material for: Bmal1 in the striatum influences alcohol intake in a sexually dimorphic manner
Source: Commun Biol. 2021 Oct 26;4:1227. doi: 10.1038/s42003-021-02715-9 (PMC8548330; doi:10.1038/s42003-021-02715-9)
Supplement: Supplementary file 9 — Supplementary Data 6 [file 42003_2021_2715_MOESM9_ESM.xlsx]

## Sheet: Sheet1
Supplementary Data 6. Voluntary alcohol consumption in Gpr88 heterozygote mice
a) daily alcohol consumption and average alcohol consumption of control and Gpr88 heterozygote male mice.
Alcohol intake (g/Kg/day)	Gpr88 +/+ Mice							Gpr88 cre/+ Mice
AOH Sessions	M1	M2	M3	M4	M5	M6	M7	M1	M2	M3	M4	M5	M6	M7
1	14.33	12.96	15.32	10.06	12.65	12.95	11.69	9.91	15.14	9.99	8.17	11.53	17.81	13.36
2	0.26	10.01	10.34	4.87	13.75	11.75	8.81	16.22	13.47	2.9	12.3	10.8	10.28	12.32
3	11.29	8.23	13.13	14.05	10.15	12.65	12.31	11.19	10.84	10.76	0.03	1.31	17.59	17.04
4	12.92	7.37	15.04	8.54	9.93	12.22	7.17	17.92	6.43	11.88	0.03	0.11	12.66	14.13
5	14.55	10.77	15	7.2	13.54	12.28	2.28	16.13	14.55	1.31	6.03	11.19	15.05	15.95
6	14.29	12.86	9.74	14.48	9.56	13.76	12.6	21.49	16.01	14.78	11.09	9.85	15.82	16.22
7	14.03	9.67	16.38	14.44	13.73	12.81	14.8	19.73	15.6	12.26	12.68	0.64	17.64	4.88
8	13.62	8.81	0.36	10.27	9.56	7.48	4.3	18.52	7.76	1.51	12.73	1.62	11.86	4.66
9	19.66	2.1	1.55	10.83	9.55	8.82	12.41	15.58	12.17	2.28	13.62	12.12	2.71	2.82
10	19.25	13.3	14.52	13.36	3.03	10.16	13.96	14.03	12.59	10.63	13.23	10.98	12.38	13.16
Average intake (g/Kg/day)	Gpr88 +/+	Gpr88 cre/+
M1	13.42	16.07
M2	9.61	12.46
M3	11.14	7.83
M4	10.81	8.99
M5	10.54	7.01
M6	11.49	13.38
M7	10.03	11.45
b) daily alcohol consumption and average alcohol consumption of control and Gpr88 heterozygote female mice.
Alcohol intake (g/Kg/day)	Gpr88 +/+ Mice										Gpr88 cre/+ Mice
AOH Sessions	M1	M2	M3	M4	M5	M6	M7	M8	M9	M10	M1	M2	M3	M4	M5	M6	M7	M8	M9	M10	M11	M12
1	15.42	0.16	18	12.87	12.12	15.73	21.07	15.55	4.59	23.49	21.6	10.43	14.36	8.5	17.38	13	11.53	19.5	15.6	12.44	19.8	20.12
2	2.58	7.72	13.15	15.23	15.1	9.51	23.86	16.52	11.53	14.68	24.82	20.03	16.36	12.55	3.07	24.05	25.36	3.75	26.3	24.82	0.75	0.37
3	3.69	7.93	14.45	12.95	17.63	18.44	0.53	13.11	9.86	9.28	21.33	11.77	17	10.65	19.82	6.75	21.18	19.9	25.57	14.35	11.9	0.6
4	3.23	0.52	17.95	15.64	15.23	18.04	15.55	12.14	10.23	18.05	21.27	5.86	13.48	18.2	7.78	20.8	20.3	23.7	22.33	18.65	17.65	3.14
5	4.84	0.26	20.31	20.11	16.71	15.92	20.9	12.36	5	20.31	19.42	14.74	8.91	0.5	18.96	1.3	18.05	21.55	18.7	14.87	17.09	0.78
6	4.18	2.03	6.97	4.8	17.91	18.42	17.35	17.33	18.35	15.14	21.22	7.3	20.44	14.35	8.78	17.75	19.42	20.14	25.5	25.83	13.01	0.62
7	6.04	3.44	3.92	21.94	13.97	16.15	12.45	15.69	6.3	6.69	24.33	2.45	16.41	6.15	15.07	1.3	17.89	15.86	18.55	10.38	18.24	0.46
8	0.18	3.29	13.27	21.82	17.05	18.86	0.44	15.28	4.62	18.14	1.36	18.07	5.61	20.99	17.06	1.67	8.48	8.74	16.4	22.17	18.16	0.68
9	1.08	0.61	7.52	25.58	13.56	18.18	0.24	0.31	3.84	4.32	20.24	12	0.33	0.34	0.39	0.38	12.42	5.44	19.45	13.99	18.92	0.36
10	9.56	15.65	11.82	24.93	17.89	19.77	19.58	0.09	4.32	20.09	23.48	15.45	15.58	25.12	19.76	0.72	16.45	6.41	26.32	25.62	18.45	0.09
Average intake (g/Kg/day)	Gpr88 +/+	Gpr88 cre/+
M1	5.08	19.91
M2	4.16	11.81
M3	12.74	12.85
M4	17.59	11.73
M5	15.72	12.81
M6	16.9	8.77
M7	13.2	17.11
M8	11.84	14.5
M9	7.86	21.47
M10	15.02	18.31
M11		15.4
M12		2.72
c) daily alcohol preference and average alcohol preference of control and Gpr88 heterozygote male mice.
Alcohol preference ratio	Gpr88 +/+ Mice							Gpr88 cre/+ Mice
AOH Sessions	M1	M2	M3	M4	M5	M6	M7	M1	M2	M3	M4	M5	M6	M7
1	0.99	0.99	0.83	0.7	0.74	0.9	0.78	0.49	0.76	0.48	0.45	0.85	0.98	0.78
2	0.78	0.84	0.98	0.97	0.98	0.95	0.98	0.98	0.69	0.17	0.98	0.96	0.68	0.78
3	0.87	0.85	0.82	0.94	0.98	0.91	0.99	0.88	0.5	0.6	0.68	0.09	0.91	0.96
4	0.93	0.64	0.87	0.56	0.62	0.84	0.76	0.9	0.36	0.74	0.79	0.01	0.83	0.85
5	0.99	0.98	0.99	0.96	0.98	0.91	0.97	0.84	0.82	0.1	0.91	0.98	0.99	0.92
6	0.92	0.9	0.82	0.93	0.44	0.93	0.86	0.91	0.93	0.87	0.6	0.62	0.86	0.87
7	0.86	0.82	0.98	0.83	0.85	0.95	0.9	0.92	0.87	0.78	0.69	0.05	0.88	0.29
8	0.99	0.52	0.09	0.83	0.12	0.86	0.35	0.99	0.99	0.03	0.81	0.99	0.97	0.67
9	0.99	0.12	0.09	0.76	0.89	0.78	0.95	0.97	0.97	0.19	0.93	0.97	0.2	0.22
10	0.9	0.7	0.93	0.91	0.2	0.7	0.88	0.87	0.94	0.98	0.93	0.8	0.96	0.88
Average preference ratio	Gpr88 +/+	Gpr88 cre/+
M1	0.875093	0.921384
M2	0.783951	0.734635
M3	0.49429	0.740441
M4	0.777947	0.839196
M5	0.632503	0.680463
M6	0.825891	0.871692
M7	0.721754	0.842088
d) daily alcohol preference and average alcohol preference of control and Gpr88 heterozygote female mice.
Alcohol preference ratio	Gpr88 +/+ Mice										Gpr88 cre/+ Mice
AOH Sessions	M1	M2	M3	M4	M5	M6	M7	M8	M9	M10	M1	M2	M3	M4	M5	M6	M7	M8	M9	M10	M11	M12
1	0.98	0.01	0.76	0.77	0.8	0.99	0.84	0.96	0.26	0.95	0.81	0.45	0.98	0.44	0.98	0.52	0.61	0.81	0.71	0.55	0.86	0.93
2	0.17	0.98	0.57	0.97	0.93	0.97	0.99	0.84	0.98	0.65	0.83	0.98	0.89	0.5	0.9	0.8	0.98	0.17	0.99	0.99	0.65	0.27
3	0.2	0.38	0.46	0.97	0.82	0.97	0.03	0.65	0.41	0.4	0.74	0.45	0.88	0.41	0.96	0.28	0.97	0.68	0.92	0.5	0.62	0.03
4	0.14	0.03	0.75	0.89	0.84	0.89	0.75	0.57	0.45	0.81	0.85	0.22	0.8	0.77	0.52	0.83	0.95	0.86	0.94	0.63	0.68	0.16
5	0.26	0.02	0.97	0.99	0.99	0.99	0.99	0.59	0.26	0.98	0.99	0.68	0.5	0.02	0.99	0.06	0.91	0.99	0.99	0.57	0.73	0.04
6	0.15	0.09	0.24	0.13	0.83	0.88	0.7	0.64	0.7	0.64	0.95	0.24	0.85	0.51	0.34	0.56	0.91	0.7	0.92	0.76	0.44	0.03
7	0.28	0.31	0.16	0.96	0.79	0.99	0.56	0.97	0.31	0.31	0.97	0.09	0.91	0.29	0.68	0.06	0.98	0.95	0.85	0.43	0.84	0.02
8	0.01	0.14	0.59	0.98	0.98	0.98	0.03	0.81	0.22	0.99	0.07	0.98	0.26	0.99	0.99	0.07	0.95	0.43	0.98	0.9	0.74	0.03
9	0.07	0.03	0.28	0.98	0.96	0.88	0.01	0.02	0.2	0.26	0.98	0.53	0.02	0.02	0.03	0.02	0.95	0.25	0.96	0.52	0.98	0.02
10	0.54	0.72	0.48	0.8	0.94	0.85	0.8	0	0.23	0.91	0.99	0.65	0.7	0.88	0.96	0.03	0.99	0.92	0.99	0.81	0.84	0
Average preference ratio	Gpr88 +/+	Gpr88 cre/+
M1	0.28	0.82
M2	0.27	0.53
M3	0.53	0.68
M4	0.84	0.48
M5	0.89	0.74
M6	0.94	0.32
M7	0.57	0.92
M8	0.61	0.68
M9	0.4	0.93
M10	0.69	0.66
M11		0.74
M12		0.15
e) daily fluid intake and average fluid intake of control and Gpr88 heterozygote male mice.
Total Fluid (ml/Kg/day)	Gpr88 +/+ Mice							Gpr88 cre/+ Mice
AOH Sessions	M1	M2	M3	M4	M5	M6	M7	M1	M2	M3	M4	M5	M6	M7
1	120.31	146.86	153.24	153.24	141.82	141.82	124.86	132.42	124.19	165.81	172.58	148.61	151.25	161.33
2	2.81	144	88.24	88.24	116.36	116.36	74.57	79.09	2.9	162.58	141.94	122.22	125.94	134.33
3	108.13	158.57	132.94	132.94	86.36	86.36	104	110.3	111.61	179.03	149.68	128.89	161.56	172.33
4	0	131.43	144.71	144.71	132.42	132.42	78.86	83.64	0	148.39	133.87	115.28	206.88	220.67
5	122.19	135.14	125.88	138.06	115	108.24	19.67	17.35	122.19	147.81	104.38	90.27	127.27	135.48
6	129.38	130.86	99.12	108.71	180.31	169.71	122	107.65	129.38	143.13	141.25	122.16	153.03	162.9
7	136.56	136.57	138.82	152.26	134.69	126.76	136.67	120.59	136.56	149.38	130.94	113.24	167.27	178.06
8	114.46	113.58	102.17	112.91	80.65	72.46	53.31	50.86	114.11	125.16	139.35	113.68	114.76	119.44
9	133.23	137.57	102.17	112.91	103.87	93.33	107.83	102.87	132.82	151.59	147.1	120	137.35	142.95
10	133.85	143.64	90.49	100	150.65	135.36	124.4	118.68	133.44	158.28	129.68	105.79	121.69	126.65
11	138.46	148.84	117.93	130.33	149.35	134.2	105.72	100.86	138.04	164.01	126.77	103.42	136.14	141.69
Average fluid intake (ml/Kg/day)	Gpr88 +/+	Gpr88 cre/+
M1	103.58	93.1191
M2	138.824	104.113
M3	117.792	154.106
M4	124.937	137.958
M5	126.498	116.687
M6	119.729	145.74
M7	95.6264	154.166
f) daily fluid intake and average fluid intake of control and Gpr88 heterozygote female mice.
Total Fluid (ml/Kg/day)	Gpr88 +/+ Mice										Gpr88 cre/+ Mice
AOH Sessions	M1	M2	M3	M4	M5	M6	M7	M8	M9	M10	M1	M2	M3	M4	M5	M6	M7	M8	M9	M10	M11	M12
1	130.77	114.35	198.08	139.31	126.9	132.96	208	134.62	147.39	206.15	220.91	194.62	122.33	160.42	147.2	207.5	156.52	200.42	183.48	189.09	190.83	180.38
2	130.38	65.65	192.31	130.69	135.86	81.85	201.6	164.62	98.26	188.85	250.45	170.38	152.33	209.17	28.4	249.58	214.78	187.92	220.87	209.09	9.58	11.54
3	155	175.65	261.15	111.38	178.28	157.78	166.4	166.92	200.87	193.08	240	216.54	161	217.92	171.6	199.17	181.74	245.42	230.87	241.36	158.75	198.08
4	197.31	164.35	198.85	146.21	151.03	169.26	172.4	177.69	189.13	185.77	209.55	221.92	141	196.67	124.4	207.92	178.26	229.58	198.26	245.45	216.67	167.31
5	157.41	139.13	174.23	168.8	140	134.23	175.42	174.07	162.08	171.92	163.18	179.6	150	172.92	159.2	177.08	165.45	182.17	156.67	216.96	196	185.77
6	226.67	189.57	241.92	296.8	178.93	173.46	206.25	227.04	217.92	196.92	186.82	255.2	199.64	232.5	212.8	265	177.73	239.57	231.25	283.91	246.4	170
7	178.89	92.61	200.38	191.2	146.79	136.54	185	135.19	171.25	177.69	209.55	219.2	150.71	176.25	184.8	184.17	151.36	139.13	181.25	203.48	181.2	154.23
8	165.79	194.09	187.17	186.1	144.56	159.85	142.51	156.93	172.87	152.65	171.74	153.26	181.02	176.11	143.37	203.59	74.22	168.02	139.52	206.11	204.71	173.11
9	130.08	180.59	223.4	218.53	117.54	172.35	151.01	107.12	156.68	140.53	171.74	190.04	154.58	164.37	126.1	209.96	108.98	180.57	168.15	224.45	161.18	169.7
10	148.5	180.59	205.28	258.69	158.25	192.8	203.24	156.18	155.47	183.71	196.96	196.55	184.41	237.25	171.89	176.1	138.67	57.89	222.58	262.88	182.35	154.55
11	136.84	145.57	177.74	228.19	165.26	182.58	196.36	139.33	161.13	177.27	184.35	180.08	153.56	196.76	164.26	196.41	131.64	196.36	141.53	209.17	170.98	172.73
Average fluid intake (ml/Kg/day)	Gpr88 +/+	Gpr88 cre/+
M1	159.785	200.477
M2	149.286	197.945
M3	205.501	159.144
M4	188.718	194.576
M5	149.4	148.547
M6	153.969	206.953
M7	182.563	152.668
M8	158.155	184.277
M9	166.641	188.585
M10	179.504	226.541
M11		174.423
M12		157.945
g) daily body weight of control and Gpr88 heterozygote male mice.
Body weight (g)	Gpr88 +/+ Mice							Gpr88 cre/+ Mice
AOH Sessions	M1	M2	M3	M4	M5	M6	M7	M1	M2	M3	M4	M5	M6	M7
1	32	35	34	34	33	33	35	31	31	31	36	33	32	30
2	32	35	34	34	33	33	35	31	31	31	36	33	32	30
3	32	35	34	34	33	33	35	31	31	31	36	33	32	30
4	32	35	34	34	33	33	35	31	31	31	36	33	32	30
5	32	35	34	31	32	34	30	32	32	32	37	34	33	31
6	32	35	34	31	32	34	30	32	32	32	37	34	33	31
7	32	35	34	31	32	34	30	32	32	32	37	34	33	31
8	32.5	34.6	36.8	33.3	31	34.5	33.2	32.6	31.4	31	38	34.8	33.2	31.9
9	32.5	34.6	36.8	33.3	31	34.5	33.2	32.6	31.4	31	38	34.8	33.2	31.9
10	32.5	34.6	36.8	33.3	31	34.5	33.2	32.6	31.4	31	38	34.8	33.2	31.9
h) daily bdy weight of control and Gpr88 heterozygote female mice.
Body weight (g)	Gpr88 +/+ Mice										Gpr88 cre/+ Mice
AOH Sessions	M1	M2	M3	M4	M5	M6	M7	M8	M9	M10	M1	M2	M3	M4	M5	M6	M7	M8	M9	M10	M11	M12
1	26	23	26	29	29	27	25	26	23	26	22	26	30	24	25	24	23	24	23	22	24	26
2	26	23	26	29	29	27	25	26	23	26	22	26	30	24	25	24	23	24	23	22	24	26
3	26	23	26	29	29	27	25	26	23	26	22	26	30	24	25	24	23	24	23	22	24	26
4	26	23	26	29	29	27	25	26	23	26	22	26	30	24	25	24	23	24	23	22	24	26
5	27	23	26	25	28	26	24	27	24	26	22	25	28	24	25	24	22	23	24	23	25	26
6	27	23	26	25	28	26	24	27	24	26	22	25	28	24	25	24	22	23	24	23	25	26
7	27	23	26	25	28	26	24	27	24	26	22	25	28	24	25	24	22	23	24	23	25	26
8	26.6	23.7	26.5	25.9	28.5	26.4	24.7	26.7	24.7	26.4	23	26.1	29.5	24.7	24.9	25.1	25.6	24.7	24.8	22.9	25.5	26.4
9	26.6	23.7	26.5	25.9	28.5	26.4	24.7	26.7	24.7	26.4	23	26.1	29.5	24.7	24.9	25.1	25.6	24.7	24.8	22.9	25.5	26.4
10	26.6	23.7	26.5	25.9	28.5	26.4	24.7	26.7	24.7	26.4	23	26.1	29.5	24.7	24.9	25.1	25.6	24.7	24.8	22.9	25.5	26.4
